# Supplementary material for: Development and Testing of SPIDER-NET: An Interactive Tool for Brain Connectogram Visualization, Sub-Network Exploration and Graph Metrics Quantification
Source: Front Neurosci. 2022 Mar 17;16:818385. doi: 10.3389/fnins.2022.818385 (PMC8968144; doi:10.3389/fnins.2022.818385)
Supplement: Supplementary file 1 [file Data_Sheet_1.ZIP]

Archive with 7 entries (6 files):
- Supplementary Materials/
- Supplementary Materials/Atlas_Destrieux.xlsx
- Supplementary Materials/Case1.txt
- Supplementary Materials/Case2.txt
- Supplementary Materials/HC.txt
- Supplementary Materials/labels_Destrieux.txt
- Supplementary Materials/SupplementaryFigure.pdf
