# Supplementary material for: Development and Testing of SPIDER-NET: An Interactive Tool for Brain Connectogram Visualization, Sub-Network Exploration and Graph Metrics Quantification
Source: Front Neurosci. 2022 Mar 17;16:818385. doi: 10.3389/fnins.2022.818385 (PMC8968144; doi:10.3389/fnins.2022.818385)
Supplement: Supplementary file 1 [file Data_Sheet_1.ZIP › Supplementary Materials/Case1.txt]

0	0.0765948017628376	0.0150918499886605	0.0236036153195916	0.0240566364687296	0	0.00475751934637876	0	0.0273950485890028	0.0064038938728765	0	0	0	0.0256500513669993	0	0	0	0	0	0	0	0	0	0	0	0	0	0	0	0.0500785761129675	0	0	0.00687980897394126	0	0	0	0	0	0	0	0	0	0	0	0	0	0	0	0	0
0.0765948017628376	0	0.0220415296142678	0.0449611364245511	0.0897012793056047	0.0553667923933233	0.0592331232545449	0	0.0139666710223377	0.0846239984371477	0	0	0.0178178647771882	0.00435639038971191	0	0	0	0	0	0	0	0	0.00166172469357566	0	0.0596009137030287	0	0.0557422683417378	0.0021704159263029	0	0.0447290190449715	0	0.0630743606918997	0	0	0	0	0	0.0035181380142415	0.010864204860153	0.000846570192149985	0	0.0258565324244941	0	0	0	0	0	0	0	0
0.0150918499886605	0.0220415296142678	0	0.0537051754787507	0	0	0	0	0.186722041904074	0	0	0.0576108046856141	0	0.00701097999654993	0.0539122720387001	0	0	0	0	0	0	0	0	0	0	0	0	0	0	0.0067793071164202	0.000999768558296986	0	0	0	0	0	0	0	0	0	0	0	0	0	0	0	0	0	0	0
0.0236036153195916	0.0449611364245511	0.0537051754787507	0	0	0.00326290716437482	0	0.041251056635672	0.0954848616494246	0.0338133295917767	0.0902509305399233	0.168088287272216	0	0	0.00173191459157402	0.00787780595472903	0	0	0	0	0	0.0777242584244718	0	0	0	0.0210380388841927	0	0	0	0.00822599627317009	0	0	0.00127461130054043	0	0	0	0	0	0	0	0	0	0	0	0	0	0	0	0	0
0.0240566364687296	0.0897012793056047	0	0	0	0.0181712320420294	0.179867757436162	0	0	0.0137573003433772	0	0	0.126749056701786	0.0355056043030041	0	0	0	0	0	0	0	0	0	0	0.108139452208467	0	0.120426166028542	0.0136492466809209	0	0.229062357760583	0	0.205623152275449	0.166657614183887	0	0	0	0	0	0.0144081802389625	0.00351208686526619	0	0.0688436050150671	0	0	0	0	0	0	0	0
0	0.0553667923933233	0	0.00326290716437482	0.0181712320420294	0	0.00257234480154417	0.0321360922799145	0	0.163709021565383	0	0	0.038127273301228	0	0	0	0	0	0	0	0	0.0470800102907126	0.0942718053308294	0	0.106261828864788	0.000959191705874561	0.0949214223651026	0.046017620033033	0	0.00368512417156788	0	0.0588143501914727	0	0	0	0	0	0.00338067434348637	0.0246421613096097	0.00657943387615842	0	0.0106276577210224	0	0	0	0	0	0	0	0
0.00475751934637876	0.0592331232545449	0	0	0.179867757436162	0.00257234480154417	0	0	0	0.0111104365248012	0	0	0.0971450988450563	0.00265461167897265	0	0	0	0	0	0	0	0	0	0	0.0456068174680431	0	0.061876584953508	0.00225677199764121	0	0.0256028693528693	0	0.0987934209504667	0.0231797733107569	0	0	0	0	0.00856307879478813	0.0142632530278413	0.0008726185057546	0	0.0347529230922691	0	0	0	0	0	0	0	0
0	0	0	0.041251056635672	0	0.0321360922799145	0	0	0	0.0413824294275054	0.00739025444613017	0	0	0	0	0	0	0	0	0	0	0.162315365935275	0.123974157710421	0	0.0270426395120772	0.0220193454723123	0.00407082795746763	0.00820710330974986	0	0	0	0	0	0	0	0	0	0	0	0	0	0	0	0	0	0	0	0	0	0
0.0273950485890028	0.0139666710223377	0.186722041904074	0.0954848616494246	0	0	0	0	0	0.00279639455418483	0	0.142879153524155	0	0.0324498073107981	0.130289428880978	0.00112689144782879	0.0252822609709908	0.0269074870973488	0.0122181050101514	0	0.00659366863686956	0	0	0	0	0.000513305003385059	0	0	0	0.0115516351780088	0.0022084439795217	0	0	0	0	0	0	0	0	0	0	0	0	0	0	0	0	0	0	0
0.0064038938728765	0.0846239984371477	0	0.0338133295917767	0.0137573003433772	0.163709021565383	0.0111104365248012	0.0413824294275054	0.00279639455418483	0	0	0	0.0799473227909714	0	0	0	0	0	0	0	0	0.0364629875618887	0.0660817897561736	0	0.0691931848864804	0	0.0577121301103202	0.0207603356924624	0	0.00608924643180646	0	0.0482165557661931	0	0	0	0	0	0.0156254002407849	0.030938292476754	0.00124340963552903	0	0.00726147689710443	0	0	0	0	0	0	0	0
0	0	0	0.0902509305399233	0	0	0	0.00739025444613017	0	0	0	0.0949141980238543	0	0.0111157962256433	0.0114663482899021	0.0774034088437805	0	0	0	0	0	0.12070889856491	0	0.201060420635622	0	0.0821680200559268	0	0	0	0	0.00363850196626116	0	0	0	0	0	0	0	0	0	0	0	0	0	0	0	0	0	0	0
0	0	0.0576108046856141	0.168088287272216	0	0	0	0	0.142879153524155	0	0.0949141980238543	0	0	0.0533685545224007	0.0486346862799992	0.0853470137289766	0.100044176928599	0.00188752754988516	0.000676582936867384	0	0	0.0352786334392841	0	0.0333648252200288	0	0.043137139351925	0	0	0	0	0.0387511507489707	0	0.00156902359264313	0	0	0	0	0	0	0	0	0	0	0	0	0	0	0	0	0
0	0.0178178647771882	0	0	0.126749056701786	0.038127273301228	0.0971450988450563	0	0	0.0799473227909714	0	0	0	0	0	0	0	0	0	0	0	0	0.00201135471184571	0	0.116500001753752	0	0.19753879208681	0.012241770404471	0	0.0126827782823961	0	0.252941445249138	0.0193235160091951	0	0	0	0.00209042516734824	0.070844558185183	0.115550924924807	0.00557294569723189	0	0.0452254109294743	0	0	0	0	0	0	0	0
0.0256500513669993	0.00435639038971191	0.00701097999654993	0	0.0355056043030041	0	0.00265461167897265	0	0.0324498073107981	0	0.0111157962256433	0.0533685545224007	0	0	0.126393085594106	0.0497471044697431	0.0108488862780182	0.105393746281001	0.02513778272063	0	0.00525944597018794	0	0	0.0279917884313489	0	0.00712797522736478	0	0	0	0.122266432739941	0.182554196258012	0	0.0955329703093567	0.0646506871664693	0.00857448267181391	0.00093804084135693	0	0	0	0	0	0	0	0	0	0	0	0	0	0
0	0	0.0539122720387001	0.00173191459157402	0	0	0	0	0.130289428880978	0	0.0114663482899021	0.0486346862799992	0	0.126393085594106	0	0.0198438027547693	0.00274784995756394	0.0936254877134958	0.0374103936344494	0	0.0130812276001036	0	0	0.0200833336356611	0	0.00189347858259066	0	0	0	0.00553068067027564	0.00690867270085859	0	0.00320332471050729	0	0	0	0	0	0	0	0	0	0	0	0	0	0	0	0	0
0	0	0	0.00787780595472903	0	0	0	0	0.00112689144782879	0	0.0774034088437805	0.0853470137289766	0	0.0497471044697431	0.0198438027547693	0	0.207356520557139	0.0012111075346772	0.00241134542213718	0.134188949145364	0	0.00324424420633264	0	0.248549203605383	0.00274895975156942	0.295032750454744	0	0	0.067542859968401	0	0.0463682266841085	0	0.00960816536545156	0	0	0	0	0	0	0	0	0	0	0.000742735087831284	0	0	0.000945862193563908	0	0	0.0597510534093036
0	0	0	0	0	0	0	0	0.0252822609709908	0	0	0.100044176928599	0	0.0108488862780182	0.00274784995756394	0.207356520557139	0	0.0252770654266525	0.162944495260606	0.144931748668706	0.0208956948778732	0	0	0.0467740061615381	0	0.185760918792593	0	0	0.0506430382804009	0	0.00925904158161623	0	0.00276384312867591	0	0	0	0	0	0	0	0	0	0	0.00143777447082507	0	0	0.00181504649196957	0.0227237262103417	0.0086615765610533	0.0366833257196201
0	0	0	0	0	0	0	0	0.0269074870973488	0	0	0.00188752754988516	0	0.105393746281001	0.0936254877134958	0.0012111075346772	0.0252770654266525	0	0.142507389075377	0	0.0475182550673549	0	0	0.00196037567537036	0	0	0	0	0	0	0	0	0	0.00125951597795816	0	0	0	0	0	0	0	0	0	0	0	0	0	0	0	0
0	0	0	0	0	0	0	0	0.0122181050101514	0	0	0.000676582936867384	0	0.02513778272063	0.0374103936344494	0.00241134542213718	0.162944495260606	0.142507389075377	0	0.0774190446811664	0.447760900720677	0	0	0	0	0.0225752051239996	0	0	0.00250604725511262	0	0	0	0.0121953218658368	0.0156716023452293	0	0	0	0	0	0	0	0	0	0.000588383847241172	0	0	0.000709002535925613	0.0242862747112641	0.0912253449053953	0.00397881391945784
0	0	0	0	0	0	0	0	0	0	0	0	0	0	0	0.134188949145364	0.144931748668706	0	0.0774190446811664	0	0.0360509764029973	0	0	0	0.00138229576459908	0.19902377172546	0	0	0.0904982942986926	0	0	0	0	0	0	0	0	0	0	0	0	0	0	0.00149002284257572	0	0	0.00189911393551503	0.0127529364063708	0.0221094149797785	0.12688176128107
0	0	0	0	0	0	0	0	0.00659366863686956	0	0	0	0	0.00525944597018794	0.0130812276001036	0	0.0208956948778732	0.0475182550673549	0.447760900720677	0.0360509764029973	0	0	0	0	0	0.00319610459470599	0	0	0	0	0	0	0.0110325337398036	0.0117707295199064	0.00583241160658602	0	0	0	0	0	0	0	0	0	0	0	0	0.00555596240603441	0.209223364143716	0.000604263524936602
0	0	0	0.0777242584244718	0	0.0470800102907126	0	0.162315365935275	0	0.0364629875618887	0.12070889856491	0.0352786334392841	0	0	0	0.00324424420633264	0	0	0	0	0	0	0.0677515440149437	0.0299110444843618	0.024277129634807	0.0974878486897718	0.00215666170623761	0.0113724717541953	0.0017560434326331	0	0	0	0	0	0	0	0	0	0	0	0	0	0	0	0	0	0	0	0	0
0	0.00166172469357566	0	0	0	0.0942718053308294	0	0.123974157710421	0	0.0660817897561736	0	0	0.00201135471184571	0	0	0	0	0	0	0	0	0.0677515440149437	0	0	0.169756426653923	0.02284842094573	0.063315575301264	0.0509945041612113	0	0	0	0.0148937075380435	0	0	0	0	0	0.00147837192547478	0.0232118353839235	0.00696563894944462	0	0.00314529775641677	0	0	0	0	0	0	0	0
0	0	0	0	0	0	0	0	0	0	0.201060420635622	0.0333648252200288	0	0.0279917884313489	0.0200833336356611	0.248549203605383	0.0467740061615381	0.00196037567537036	0	0	0	0.0299110444843618	0	0	0.00242739812585089	0.104179964462539	0	0	0	0	0.0163458797907922	0	0.0110314819203985	0	0	0	0	0	0	0	0	0	0	0	0	0	0	0	0	0
0	0.0596009137030287	0	0	0.108139452208467	0.106261828864788	0.0456068174680431	0.0270426395120772	0	0.0691931848864804	0	0	0.116500001753752	0	0	0.00274895975156942	0	0	0	0.00138229576459908	0	0.024277129634807	0.169756426653923	0.00242739812585089	0	0.0699290172419782	0.367115423509949	0.0798011512297226	0	0.00635718338563439	0	0.285249857477049	0	0	0	0	0	0.0429089005193752	0.120748891272485	0.0148937075380435	0	0.0765722738799662	0	0	0	0	0	0	0	0
0	0	0	0.0210380388841927	0	0.000959191705874561	0	0.0220193454723123	0.000513305003385059	0	0.0821680200559268	0.043137139351925	0	0.00712797522736478	0.00189347858259066	0.295032750454744	0.185760918792593	0	0.0225752051239996	0.19902377172546	0.00319610459470599	0.0974878486897718	0.02284842094573	0.104179964462539	0.0699290172419782	0	0.0285246668225392	0.0234524575436344	0.113047198102524	0	0	0.00106019070792615	0	0	0	0	0	0	0	0	0	0	0	0.000658006993898481	0	0	0.000812610356361734	0.00379258414462438	0.000714960540429189	0.0858332273580742
0	0.0557422683417378	0	0	0.120426166028542	0.0949214223651026	0.061876584953508	0.00407082795746763	0	0.0577121301103202	0	0	0.19753879208681	0	0	0	0	0	0	0	0	0.00215666170623761	0.063315575301264	0	0.367115423509949	0.0285246668225392	0	0.123620954981902	0.021704159263029	0.00628672199342908	0	0.385697379543533	0.00225229131200724	0	0	0	0.00411015962855428	0.0846175520731734	0.178129562744947	0.0193573823459647	0	0.103381650558612	0	0	0	0	0	0	0	0
0	0.0021704159263029	0	0	0.0136492466809209	0.046017620033033	0.00225677199764121	0.00820710330974986	0	0.0207603356924624	0	0	0.012241770404471	0	0	0	0	0	0	0	0	0.0113724717541953	0.0509945041612113	0	0.0798011512297226	0.0234524575436344	0.123620954981902	0	0.0730487461256692	0	0	0.047850376910206	0	0	0	0	0	0.00100389739600087	0.169364934433533	0.164574146759663	0.100718117252984	0	0.0947592888110604	0.00348832736002762	0.01189934326029	0	0	0.0655977673948138	0	0.00241591020287005
0	0	0	0	0	0	0	0	0	0	0	0	0	0	0	0.067542859968401	0.0506430382804009	0	0.00250604725511262	0.0904982942986926	0	0.0017560434326331	0	0	0	0.113047198102524	0.021704159263029	0.0730487461256692	0	0	0	0.00553367832917551	0	0	0	0	0	0	0	0.0117583836165353	0.0354501267962806	0	0.0727606101008209	0.0161617945774088	0.125248329022993	0	0.00791905101208363	0.0413439644208875	0	0.178736342213184
0.0500785761129675	0.0447290190449715	0.0067793071164202	0.00822599627317009	0.229062357760583	0.00368512417156788	0.0256028693528693	0	0.0115516351780088	0.00608924643180646	0	0	0.0126827782823961	0.122266432739941	0.00553068067027564	0	0	0	0	0	0	0	0	0	0.00635718338563439	0	0.00628672199342908	0	0	0	0.129413001418694	0.0263657677245282	0.334911716829939	0.0864750633981403	0.0239015441608634	0.0788824013480152	0.0128555404865633	0	0	0	0	0.00368712044685042	0	0	0	0	0	0	0	0
0	0	0.000999768558296986	0	0	0	0	0	0.0022084439795217	0	0.00363850196626116	0.0387511507489707	0	0.182554196258012	0.00690867270085859	0.0463682266841085	0.00925904158161623	0	0	0	0	0	0	0.0163458797907922	0	0	0	0	0	0.129413001418694	0	0	0.30541647701411	0.251221370997264	0.0781967845448055	0.135676232788423	0.0251541769267522	0	0	0	0	0	0	0	0	0	0	0	0	0
0	0.0630743606918997	0	0	0.205623152275449	0.0588143501914727	0.0987934209504667	0	0	0.0482165557661931	0	0	0.252941445249138	0	0	0	0	0	0	0	0	0	0.0148937075380435	0	0.285249857477049	0.00106019070792615	0.385697379543533	0.047850376910206	0.00553367832917551	0.0263657677245282	0	0	0.0260949176161759	0	0	0	0.00385851720231626	0.0837479505522871	0.151849362025013	0.0134337322596432	0	0.137787285283657	0	0	0.00139590327007504	0	0	0.00192434954619335	0	0
0.00687980897394126	0	0	0.00127461130054043	0.166657614183887	0	0.0231797733107569	0	0	0	0	0.00156902359264313	0.0193235160091951	0.0955329703093567	0.00320332471050729	0.00960816536545156	0.00276384312867591	0	0.0121953218658368	0	0.0110325337398036	0	0	0.0110314819203985	0	0	0.00225229131200724	0	0	0.334911716829939	0.30541647701411	0.0260949176161759	0	0.351817216429017	0.285885487443423	0.248480774222749	0.470063929998634	0	0	0	0	0.0157101542870996	0	0	0	0	0	0	0.000727182088128834	0
0	0	0	0	0	0	0	0	0	0	0	0	0	0.0646506871664693	0	0	0	0.00125951597795816	0.0156716023452293	0	0.0117707295199064	0	0	0	0	0	0	0	0	0.0864750633981403	0.251221370997264	0	0.351817216429017	0	0.250061076351651	0.186113165680473	0.0378500386683693	0	0	0	0	0	0	0	0	0	0	0	0.00251345064434486	0
0	0	0	0	0	0	0	0	0	0	0	0	0	0.00857448267181391	0	0	0	0	0	0	0.00583241160658602	0	0	0	0	0	0	0	0	0.0239015441608634	0.0781967845448055	0	0.285885487443423	0.250061076351651	0	0.0567713482328173	0	0	0	0	0	0	0	0	0	0	0	0	0.0298527383547626	0
0	0	0	0	0	0	0	0	0	0	0	0	0	0.00093804084135693	0	0	0	0	0	0	0	0	0	0	0	0	0	0	0	0.0788824013480152	0.135676232788423	0	0.248480774222749	0.186113165680473	0.0567713482328173	0	0.0929448702557946	0	0	0	0	0	0	0	0	0	0	0	0	0
0	0	0	0	0	0	0	0	0	0	0	0	0.00209042516734824	0	0	0	0	0	0	0	0	0	0	0	0	0	0.00411015962855428	0	0	0.0128555404865633	0.0251541769267522	0.00385851720231626	0.470063929998634	0.0378500386683693	0	0.0929448702557946	0	0	0	0	0	0.0226880811496196	0	0	0	0	0	0	0	0
0	0.0035181380142415	0	0	0	0.00338067434348637	0.00856307879478813	0	0	0.0156254002407849	0	0	0.070844558185183	0	0	0	0	0	0	0	0	0	0.00147837192547478	0	0.0429089005193752	0	0.0846175520731734	0.00100389739600087	0	0	0	0.0837479505522871	0	0	0	0	0	0	0.193588518504906	0.0191102227745977	0	0.0958492493895461	0	0.0234502130745422	0	0.0156325777328569	0.0241758241758242	0.0018035040659475	0	0
0	0.010864204860153	0	0	0.0144081802389625	0.0246421613096097	0.0142632530278413	0	0	0.030938292476754	0	0	0.115550924924807	0	0	0	0	0	0	0	0	0	0.0232118353839235	0	0.120748891272485	0	0.178129562744947	0.169364934433533	0	0	0	0.151849362025013	0	0	0	0	0	0.193588518504906	0	0.151819418729404	0.0210725211915972	0.0428321898133551	0.00722550355083427	0.00320453123582198	0.00405788414838189	0.000859831271461077	0.0010426507881259	0.0166544219848298	0	0
0	0.000846570192149985	0	0	0.00351208686526619	0.00657943387615842	0.0008726185057546	0	0	0.00124340963552903	0	0	0.00557294569723189	0	0	0	0	0	0	0	0	0	0.00696563894944462	0	0.0148937075380435	0	0.0193573823459647	0.164574146759663	0.0117583836165353	0	0	0.0134337322596432	0	0	0	0	0	0.0191102227745977	0.151819418729404	0	0.0463357393119404	0.00246848078271974	0.0711089064871833	0.0183095413651043	0.07177990934433	0	0	0.0942500486252372	0	0.00466193448279855
0	0	0	0	0	0	0	0	0	0	0	0	0	0	0	0	0	0	0	0	0	0	0	0	0	0	0	0.100718117252984	0.0354501267962806	0	0	0	0	0	0	0	0	0	0.0210725211915972	0.0463357393119404	0	0	0.151720707276263	0	0.0113983182809094	0	0	0.00505978616182418	0	0.00214713701731416
0	0.0258565324244941	0	0	0.0688436050150671	0.0106276577210224	0.0347529230922691	0	0	0.00726147689710443	0	0	0.0452254109294743	0	0	0	0	0	0	0	0	0	0.00314529775641677	0	0.0765722738799662	0	0.103381650558612	0	0	0.00368712044685042	0	0.137787285283657	0.0157101542870996	0	0	0	0.0226880811496196	0.0958492493895461	0.0428321898133551	0.00246848078271974	0	0	0	0.056644676638531	0	0.0879862729592696	0.0888970811654601	0.00734836636424927	0	0
0	0	0	0	0	0	0	0	0	0	0	0	0	0	0	0	0	0	0	0	0	0	0	0	0	0	0	0.0947592888110604	0.0727606101008209	0	0	0	0	0	0	0	0	0	0.00722550355083427	0.0711089064871833	0.151720707276263	0	0	0	0.115334793663341	0	0	0.0306044260111775	0	0.00218434670888507
0	0	0	0	0	0	0	0	0	0	0	0	0	0	0	0.000742735087831284	0.00143777447082507	0	0.000588383847241172	0.00149002284257572	0	0	0	0	0	0.000658006993898481	0	0.00348832736002762	0.0161617945774088	0	0	0	0	0	0	0	0	0.0234502130745422	0.00320453123582198	0.0183095413651043	0	0.056644676638531	0	0	0.0123753169907016	0.0332049116448558	0.197661313045928	0.132949745116463	0	0.0161466270955322
0	0	0	0	0	0	0	0	0	0	0	0	0	0	0	0	0	0	0	0	0	0	0	0	0	0	0	0.01189934326029	0.125248329022993	0	0	0.00139590327007504	0	0	0	0	0	0	0.00405788414838189	0.07177990934433	0.0113983182809094	0	0.115334793663341	0.0123753169907016	0	0	0.00298876947228596	0.0792094837507256	0	0.0508484209329788
0	0	0	0	0	0	0	0	0	0	0	0	0	0	0	0	0	0	0	0	0	0	0	0	0	0	0	0	0	0	0	0	0	0	0	0	0	0.0156325777328569	0.000859831271461077	0	0	0.0879862729592696	0	0.0332049116448558	0	0	0.144310767295851	0.00972791039458879	0	0
0	0	0	0	0	0	0	0	0	0	0	0	0	0	0	0.000945862193563908	0.00181504649196957	0	0.000709002535925613	0.00189911393551503	0	0	0	0	0	0.000812610356361734	0	0	0.00791905101208363	0	0	0	0	0	0	0	0	0.0241758241758242	0.0010426507881259	0	0	0.0888970811654601	0	0.197661313045928	0.00298876947228596	0.144310767295851	0	0.0781910397295013	0	0.00681247988255927
0	0	0	0	0	0	0	0	0	0	0	0	0	0	0	0	0.0227237262103417	0	0.0242862747112641	0.0127529364063708	0.00555596240603441	0	0	0	0	0.00379258414462438	0	0.0655977673948138	0.0413439644208875	0	0	0.00192434954619335	0	0	0	0	0	0.0018035040659475	0.0166544219848298	0.0942500486252372	0.00505978616182418	0.00734836636424927	0.0306044260111775	0.132949745116463	0.0792094837507256	0.00972791039458879	0.0781910397295013	0	0.00118386323252885	0.0300378936976118
0	0	0	0	0	0	0	0	0	0	0	0	0	0	0	0	0.0086615765610533	0	0.0912253449053953	0.0221094149797785	0.209223364143716	0	0	0	0	0.000714960540429189	0	0	0	0	0	0	0.000727182088128834	0.00251345064434486	0.0298527383547626	0	0	0	0	0	0	0	0	0	0	0	0	0.00118386323252885	0	0
0	0	0	0	0	0	0	0	0	0	0	0	0	0	0	0.0597510534093036	0.0366833257196201	0	0.00397881391945784	0.12688176128107	0.000604263524936602	0	0	0	0	0.0858332273580742	0	0.00241591020287005	0.178736342213184	0	0	0	0	0	0	0	0	0	0	0.00466193448279855	0.00214713701731416	0	0.00218434670888507	0.0161466270955322	0.0508484209329788	0	0.00681247988255927	0.0300378936976118	0	0
0	0	0	0	0	0	0	0	0	0	0	0	0	0.0177294605857856	0	0	0	0	0.0166513177123257	0	0.0262768886436538	0	0	0	0	0	0	0	0	0	0	0	0.0359227951535644	0.0764638549811124	0.0754018569952636	0	0	0	0	0	0	0	0	0	0	0	0	0	0.0281722861957197	0
0	0	0	0	0	0	0	0	0	0	0	0	0	0	0	0.0148101308466367	0.0308835101970254	0	0.0922925714868686	0.0781988091094426	0.174983882300955	0	0	0	0	0.0302141516520358	0	0	0.0113278579206375	0	0	0	0	0.000799251332184815	0.0451123474021506	0	0	0	0	0	0	0	0	0	0	0	0	0.00655947924393764	0.304829869370343	0.0717622627547809
0	0	0	0	0	0	0	0	0	0	0	0	0	0	0	0.00350485290673835	0.00975132427634081	0	0.00432978647893504	0.0194166669589587	0.000933922110988733	0	0	0	0	0.0147848870050839	0	0	0.0687517610594534	0	0	0	0	0	0	0	0	0	0	0	0	0	0	0.0214406265159636	0.0444737954353339	0	0.0122124838724029	0.0292646450100628	0	0.0970634457633374
0	0	0	0	0	0	0	0	0	0	0	0	0	0.00185360140111271	0	0	0	0	0	0	0	0	0	0	0	0	0	0	0	0.0766489228027689	0.177250633981403	0	0.260968039593994	0.229987395045835	0.190379171832237	0.34367413564079	0.0561215727645604	0	0	0	0	0	0	0	0	0	0	0	0	0
0	0	0	0	0	0	0	0	0	0	0	0	0	0	0	0	0.0123953498793956	0	0.0130630640798043	0.00641308826465378	0.00576637922009741	0	0	0	0	0.00316283659148972	0	0	0	0	0.000692554369646508	0.000777344032079247	0.0629273194149827	0.0130836862674013	0.086449081433775	0	0	0	0	0	0	0	0	0.00590462679761394	0	0.00675017290401906	0.0133434383161504	0.0360790559172878	0.00688909346648369	0.00478651501046827
0	0	0	0	0	0	0	0	0	0	0	0	0	0	0	0	0.00148676809630535	0	0.00241877197757139	0	0.00166606340034739	0	0	0	0	0	0	0	0	0	0	0	0.0675678267624409	0.0212799278962389	0.149085670857019	0	0	0	0	0	0	0	0	0.00113895989706926	0	0.00478819862461195	0.00613559886858703	0.0137968061044984	0.00428153939739407	0
0	0	0	0	0	0	0	0	0	0	0	0	0	0.00114457808490233	0	0	0	0	0	0	0	0	0	0	0	0	0	0	0	0.0276093216380939	0.0626819530779029	0	0.179397680691811	0.0948290891800507	0.221796156524488	0.0925248309382925	0.0165097615092639	0	0	0	0	0	0	0	0	0.00130691711691357	0.00150784766169382	0.000810095732550093	0	0
0	0	0	0	0	0	0	0	0	0	0	0	0	0	0	0	0.0535760674597448	0	0.059984674981908	0.0391714108246195	0.0157244126779542	0	0	0	0	0.0110047281243102	0	0	0	0	0	0	0	0	0	0	0	0	0	0	0	0	0	0.0201612095523871	0.00407472721796329	0.000605769343617469	0.025572471645083	0.138646524047551	0.00371529713148793	0.0161872725097172
0	0	0	0	0	0	0	0	0	0	0	0	0	0.000392799188878456	0	0	0	0	0	0	0	0	0	0	0	0	0	0	0	0.0122970629537234	0.0258629855872236	0.00311269406016123	0.317481954211717	0.029436266000483	0.000938558238401253	0.100570468411187	0.258000922805089	0	0	0	0	0	0	0	0	0	0	0.0041777708966891	0	0
0	0.00660817897561736	0	0	0	0.00530425837350833	0.00572931342162111	0	0	0.0187236585191623	0	0	0.0547700569083721	0	0	0	0	0	0	0	0	0	0.00273350375296622	0	0.0449433742508972	0	0.0714649913112566	0.00190229858716766	0	0	0	0.0581036224563429	0	0	0	0	0.0196393117948068	0.107876940872892	0.0865810423789758	0	0	0.0435220521117157	0	0	0	0.00224782838338371	0.000884410647724257	0	0	0
0	0.0269779003687491	0	0	0.0792900444836492	0.0251088298761398	0.0393554663885672	0.00246788409894339	0	0.0112039906911702	0	0	0.0468639053254438	0	0	0	0	0	0	0	0	0	0.0109155058987835	0	0.08726185057546	0	0.112777011562437	0.061177414502056	0	0.00628188679731046	0	0.181590103363245	0.0339658469012075	0	0	0	0.0446811226141305	0.0418427726120034	0.041706031525036	0.0235048140834276	0	0.349790688933658	0	0.0350369551552984	0	0.0182139803383113	0.0424992874560598	0.0131022823330516	0	0
0	0.00146563831715889	0	0	0.00156254002407849	0	0.0015455096150967	0	0	0	0	0	0	0	0	0	0	0	0	0	0	0	0	0	0.00173810631891876	0	0.00170672626501652	0	0	0	0	0.00161903528660463	0	0	0	0	0	0.029064700230491	0.0234165975168092	0	0	0.157737069518479	0	0.00669923655992705	0	0.102799731759008	0.112703779736747	0.00634927644112489	0	0
0	0	0	0	0	0	0	0	0	0	0	0	0	0	0	0	0	0	0	0	0	0	0	0	0	0	0	0	0	0	0	0	0	0	0	0	0	0	0	0	0	0.0475892561630834	0	0	0	0.00398689336040644	0.0047610690716885	0	0	0
0	0.00637305650270214	0	0	0.0288547543690656	0.000775219173677208	0.0139341538852433	0	0	0.000594343725540157	0	0	0.0286787542621596	0	0	0	0	0	0	0	0	0	0.000926800700556357	0	0.0174166436665452	0	0.032789569612787	0.0371779481023178	0	0.00065446387931595	0	0.0722300707872885	0.246996299608344	0	0	0.00183165348355379	0.249958765437189	0	0.00412011158891397	0.0229131932233933	0	0.0527389306577302	0	0.00679057965901485	0	0.0225929529267701	0.0121784928636129	0.0248047534434617	0	0
0	0.00245423954743481	0	0	0.0144060276223929	0.00477308860090174	0.00589665475423282	0	0	0.00242480382788952	0	0	0.0161035276298562	0	0	0	0	0	0	0	0	0	0.00191191695081064	0	0.00896525862076644	0	0.02042637786174	0.0175725241262114	0	0	0	0.0310953396466868	0.01189934326029	0	0	0	0.0146018828909165	0.0038550205850056	0.00592894106697377	0.00922779873222056	0	0.0230807186624989	0	0	0	0	0	0.00463758188386501	0	0
0	0	0	0	0	0	0	0	0	0	0	0	0	0	0	0.00142393814746567	0.00267758628831073	0	0.000947442141548703	0.00286465671081056	0	0	0	0	0	0.00114201750753119	0	0	0.00152610411320311	0	0	0	0	0	0	0	0	0	0	0	0	0	0	0.0293678207774264	0	0.0214448986208733	0.123187991357035	0.0323215650509631	0	0.00103504019843155
0	0	0	0	0	0.0010426507881259	0	0	0	0	0	0	0	0	0	0	0	0	0	0	0	0	0	0	0.00122329697068402	0	0.00120766933017847	0	0	0	0	0.00116309370213361	0	0	0	0	0	0.015014171349013	0.00906314826216496	0	0	0.104329005899538	0	0.0243683359319769	0	0.0140628602167064	0.0540469146238377	0.00524108650786901	0	0
0	0	0	0	0	0	0	0	0	0	0	0	0	0	0	0	0	0	0	0	0	0	0	0	0	0	0	0.0214308071312528	0	0	0	0.00413680572014944	0.0100389739600087	0	0	0	0.00336285787790804	0.00115676824352241	0.0053467591083157	0.0176028215816014	0	0.00606849531462721	0.00823623468645436	0.00307287780807489	0.00882968317535233	0.0139745427370845	0.033577833390325	0.052435638871837	0	0
0	0.0149394739791174	0	0	0.0494374776690399	0.0312481919005612	0.0220782995431887	0	0	0.00638330257424989	0	0	0.0177066190033452	0	0	0	0	0	0	0	0	0	0.014196951851669	0	0.0693444486547935	0	0.0750451914948956	0.0848957483364291	0	0.00424605386455763	0	0.0909507626260261	0	0	0	0	0	0.0322579352838194	0.0493911878959416	0.0326335413795899	0	0.244508142715199	0	0.0533339221054491	0	0.022809733059269	0.05156382079459	0.0216264205065698	0	0
0	0	0	0	0	0	0	0	0	0	0	0	0	0	0	0	0	0	0	0	0	0	0	0	0	0	0	0.0027519235895765	0	0	0	0	0.082391732003588	0	0	0	0.0771643103994099	0	0	0.00148158997494251	0	0	0	0.00205673580123465	0	0.0116498491140537	0.00855078435287171	0.00173015362096743	0	0
0	0	0	0	0	0	0	0	0	0	0	0	0	0	0	0	0	0	0	0	0	0	0	0	0	0	0	0.0118606372180865	0	0	0	0.00283916477122604	0	0	0	0	0	0.000836170066939298	0.00277888854581623	0.0104956427831702	0	0	0.0053275080971242	0.0024492351007146	0.00622647287169383	0.00710617575870774	0.0193448877314203	0.043032817590569	0	0
0	0	0	0	0	0	0	0	0	0	0	0	0	0	0	0	0	0	0	0	0	0	0	0	0	0	0	0.0354501267962806	0	0	0	0.00415025874688164	0.00603763247624413	0	0	0	0.00168810127601336	0.00463968939665023	0.00804541884738284	0.0201572290569177	0	0.0304292933873654	0.00165365022956411	0.0115441389838634	0.00126513463659589	0.0337685622144629	0.0306863226718241	0.0366985751601136	0	0
0	0	0	0	0	0	0	0	0	0	0	0	0	0	0	0	0	0	0	0	0	0	0	0	0	0	0	0.0222362960862793	0	0	0	0.00135802560751913	0.0933202871089955	0	0	0	0.0742699067700933	0	0	0.0116263959039046	0	0.00957976684713003	0	0.00685517223634433	0	0.027694881250134	0.0185594234432881	0.0184656113534614	0	0
0	0	0	0	0	0.0011027907234099	0	0	0	0.000769609265590896	0	0	0	0	0	0	0	0	0	0	0	0	0.00143716730255192	0	0	0	0.00128909551986475	0.0108319831877524	0	0	0	0.00743059426297585	0	0	0	0	0	0.00950617925263392	0.00602125295902856	0.005489051891037	0	0.0706243771194385	0	0.0173412085220022	0	0.0192489376269397	0.0173540073205625	0.00849238656112633	0	0
0	0.057813980890904	0	0	0.170662557320148	0.0444670580023032	0.089297112396462	0	0	0.0356062947557356	0	0	0.222273462415318	0	0	0	0	0	0	0	0	0	0.010783308531188	0	0.270155762310796	0.00114973384204153	0.391829293367755	0.03446613978093	0.00923949006093106	0.00766982781941423	0	0.657004188551293	0.00472668357283742	0	0	0	0.00899131353353485	0.102152339057703	0.170494912371896	0.0143797697427167	0	0.15725391904052	0	0.00260449911156348	0.00311079723258039	0	0	0.0049871221753267	0.000970128897503689	0
0.00254350685533852	0.0400639758691779	0.00875612051228887	0.158854731346159	0.214890542117193	0.0739362846028221	0.0567588143123567	0.0240060609674398	0.0320852537830191	0.0550608352367763	0.0211233858979217	0.0521500629489526	0.0579377349860752	0.0115896303610317	0	0.00104714220690552	0.00100035631171162	0.007867399341843	0.0665048200814321	0	0.083156032484975	0.0602468476123319	0.0124609070593924	0.00156397618218885	0.0682158341915066	0.00974878486897717	0.0835220569793689	0.0143959905771698	0	0.0358592351336185	0.00201731604768402	0.15469146238377	0.0316788367115699	0	0.029927745235051	0	0	0	0.00933665890930848	0.00384109726009361	0	0.0493219155426513	0	0	0	0	0	0	0.0232671752901751	0
0	0.0252245497648643	0	0.00798251486890448	0.0791956290936948	0.0111547478834542	0.0382015477984294	0.00131398153376175	0.00264306630354376	0.00507725601174352	0	0.00322121360382673	0.0543191394630032	0	0	0	0	0	0.00220415296142678	0	0.00530508522594379	0	0.00258014569555947	0	0.0746006843646156	0	0.101745518557572	0.0100470568697993	0.00104073766741374	0.00735211463081768	0	0.206357795744552	0.118335042544336	0	0	0.00126890834170132	0.0462752237900167	0.0116948871905256	0.006595372427215	0.00147644779715529	0	0.15930361093427	0	0.000683375938241554	0	0	0	0.00086332120051825	0.00447006852772716	0
0	0.00597054767095253	0	0	0.0912738896823777	0	0.0299653901976108	0	0	0	0	0	0.0804304206190355	0	0	0	0	0	0	0	0	0	0	0	0.00758516828924875	0	0.0467880110538465	0.00619328875785795	0.00195362352034612	0.0129007284777974	0	0.32661700715392	0.0253971057644996	0	0	0	0.00325354892202958	0.013862371374513	0.021704159263029	0.00110422198976085	0	0.0335475460591309	0	0	0	0	0	0.000535433003845648	0	0
0	0.0107308491923877	0.00127940307234697	0.0751358531578312	0.0245896833268999	0.0247453408603636	0.00162057722497283	0.0108244661973376	0.00627898924804971	0.0351992549136722	0.0198053084720249	0.0180344784699283	0	0.0414801050270673	0.000813776224878752	0.00141095032024998	0.00663652919743163	0.0979006241387695	0.133717799802683	0	0.132356331451354	0.0575644819425396	0	0.00763052056601556	0.00366725449616696	0.0272075590068723	0.012591165542865	0.0188508798325865	0.0256903227937522	0.00216214242213656	0.0120776457223921	0.171862214708369	0.00116468589063756	0	0	0	0.00218715435246976	0.00825354609323268	0.00982640665767933	0.000947442141548703	0	0.0116548362069964	0	0.00858963193448496	0.00457831233960934	0	0	0.0148698463695439	0.087237269772481	0.00308448233151928
0	0.0560476312984674	0	0.0621129556091029	0.157686871060634	0.115454566408178	0.0630224476378322	0.0413287910388799	0.00818604595680631	0.0757953713238962	0.0236498413651351	0.0186060307638531	0.129525239398948	0.0539533637094613	0.000680914800408752	0.0147599040936187	0.00906180755975931	0.0973640209015612	0.0660668728736101	0.00105887124220378	0.0662694459542642	0.0964292899776771	0.0852200092442608	0.0189593992893757	0.304404082789619	0.161336145419637	0.354396540852625	0.197007742105097	0.0610093446819954	0.0111608875483749	0.0142138933216591	0.449572062552832	0.00182087328648632	0	0	0	0.00286948749784396	0.0320667408345687	0.0834927658063058	0.0162131251409487	0	0.109049628622061	0	0.0042736025606232	0.00335181763536731	0	0.0035879938560284	0.011961302871122	0.0639174068118006	0.000824821176064697
0	0.00556080420333814	0.0082762941936842	0.122843220128288	0.014469439508686	0.0161630129561934	0.000958111535034612	0.0112540085067558	0.0316946418853825	0.0219090912389031	0.0222748662396664	0.0511212128907738	0	0.070868157506734	0.000604049018892961	0.00176149698366612	0.00169482677910505	0.0766236678034929	0.17936392618284	0	0.205440044904928	0.042975716853375	0	0.00487915723647734	0	0.0175738392380305	0.00101770698936691	0.00409039924572469	0.0110255253966834	0.00221948619941931	0.0366946146978552	0.0108445347325818	0.119042401093683	0	0.0304658277680516	0.00109217335444254	0.0203649664574378	0	0	0.000674705030222629	0	0.00808577337697637	0	0.0220008175167165	0.00462141794193773	0	0.00307287780807489	0.0225026051315655	0.0564707337690452	0.000714660263007758
0	0	0	0	0	0	0	0	0	0	0	0	0	0.00340960518215949	0	0	0	0.00536883880210932	0.0186897717666948	0	0.0209016180669724	0	0	0	0	0	0	0	0.000628014794693291	0	0	0	0	0	0.000933922110988733	0	0	0	0	0	0	0	0	0.00135607753125715	0.000314646095824976	0	0	0.00154170885368241	0.00308465177133095	0
0.00743059426297585	0	0	0	0.040386220400826	0	0	0	0	0	0	0	0	0.0173721907730625	0	0	0	0	0	0	0	0	0	0	0	0	0	0	0	0.0926429980276134	0.00113895989706926	0	0.0292510826914183	0	0	0	0	0	0	0	0	0	0	0	0	0	0	0	0	0
0	0	0	0	0.0100347452430921	0	0	0	0	0	0	0	0	0	0	0	0	0	0	0	0	0	0	0	0	0	0	0	0	0.00888825001508603	0	0	0.00211379638039934	0	0	0	0	0	0	0	0	0	0	0	0	0	0	0	0	0
0.0011489575193933	0	0	0	0	0	0	0	0	0	0	0	0	0.00240000858423339	0	0	0	0	0	0	0	0	0	0	0	0	0	0	0	0.0071696885655399	0.000929839391377853	0	0.00252339014269126	0	0	0	0	0	0	0	0	0	0	0	0	0	0	0	0	0
0	0	0	0	0	0	0	0	0	0	0	0	0	0	0	0	0	0	0	0	0	0	0	0	0	0	0	0	0	0	0	0	0	0	0	0	0	0	0	0	0	0	0	0	0	0	0	0	0	0
0	0	0	0	0.0017560434326331	0	0.00173456277902291	0	0	0	0	0	0	0	0	0	0	0	0	0	0	0	0	0	0	0	0	0	0	0.00226127054647372	0	0	0.00244483633077798	0	0	0	0	0	0	0	0	0	0	0	0	0	0	0	0	0
0.00143112370582125	0	0	0	0.0130092208426718	0	0	0	0	0	0	0	0	0.00171792638689699	0	0	0	0	0	0	0	0	0	0	0	0	0	0	0	0.00461389936611028	0	0	0.00884717202541493	0	0	0	0	0	0	0	0	0	0	0	0	0	0	0	0	0
0	0	0	0	0.00148611885259517	0	0.00147070534677742	0	0	0	0	0	0	0	0	0	0	0	0	0	0	0	0	0	0	0	0	0	0	0.00101225823094674	0	0	0.00108520796315145	0	0	0	0	0	0	0	0	0	0	0	0	0	0	0	0	0
0	0	0	0	0	0	0	0	0	0	0	0	0	0	0	0	0	0	0	0	0	0	0	0	0	0	0	0	0	0	0	0	0	0	0	0	0	0	0	0	0	0	0	0	0	0	0	0	0	0
0	0	0	0	0	0	0	0	0	0	0	0	0	0.000641752248244945	0	0	0	0	0	0	0	0	0	0	0	0	0	0	0	0.00160276868403906	0.000591040669059212	0	0.00110781646238377	0	0	0	0	0	0	0	0	0	0	0	0	0	0	0	0	0
0	0	0	0	0	0	0	0	0	0	0	0	0	0	0	0	0	0	0	0	0	0	0	0	0	0	0	0	0	0	0	0	0	0	0	0	0	0	0	0	0	0	0	0	0	0	0	0	0	0
0	0	0	0	0	0	0	0	0	0	0	0	0	0	0	0	0	0	0	0	0	0	0	0	0	0	0	0	0	0	0	0	0	0	0	0	0	0	0	0	0	0	0	0	0	0	0	0	0	0
0	0	0	0	0	0	0	0	0	0	0	0	0	0	0	0	0	0	0	0	0	0	0	0	0	0	0	0	0	0	0	0	0	0	0	0	0	0	0	0	0	0	0	0	0	0	0	0	0	0
0	0	0	0	0.0143474374892198	0	0.00142037235911642	0	0	0	0	0	0.00315112238189161	0.00132937975486052	0	0	0	0	0	0	0	0	0	0	0	0	0	0	0	0.00494078422247814	0	0	0.0116331056236396	0	0	0	0	0	0	0	0	0	0	0	0	0	0	0	0	0
0.0024696750162866	0	0	0	0.0143232835540528	0	0	0	0	0	0	0	0	0.0314706818776888	0.00110565697610232	0	0	0	0.00549791950313884	0	0.00519801117327091	0	0	0	0	0	0	0	0	0.048143001463827	0.0210794639041669	0	0.0631647104993172	0.0291465969091769	0.00138005359790874	0	0	0	0	0	0	0	0	0	0	0	0	0	0	0
0	0	0	0	0	0	0	0	0	0	0	0	0	0.00411829855851181	0.000577991197765445	0	0	0	0	0	0	0	0	0	0	0	0	0	0	0.00631003493036392	0.00481359571774108	0	0.012500995447608	0	0	0	0	0	0	0	0	0	0	0	0	0	0	0	0	0
0	0	0	0	0	0	0	0	0	0	0	0	0	0	0	0	0	0	0	0	0	0	0	0	0	0	0	0	0	0	0	0	0	0	0	0	0	0	0	0	0	0	0	0	0	0	0	0	0	0
0	0	0	0	0	0	0	0	0	0	0	0	0	0	0	0	0	0	0	0	0	0	0	0	0	0	0	0	0	0	0	0	0	0	0	0	0	0	0	0	0	0	0	0	0	0	0	0	0	0
0	0	0	0	0	0	0	0	0	0	0	0	0	0	0	0	0	0	0	0	0	0	0	0	0	0	0	0	0	0	0	0	0	0	0	0	0	0	0	0	0	0	0	0	0	0	0	0	0	0
0	0	0	0	0	0	0	0	0	0	0	0	0	0	0	0	0	0	0	0	0	0	0	0	0	0	0	0	0	0	0	0	0.00293506871275804	0.00253971057644996	0.00167563376289657	0	0	0	0	0	0	0	0	0	0	0	0	0	0	0
0	0	0	0	0	0	0	0	0	0	0	0	0	0	0	0	0	0	0	0	0	0	0	0	0	0	0	0	0	0	0	0	0	0	0	0	0	0	0	0	0	0	0	0	0	0	0	0	0	0
0	0	0	0	0	0	0	0	0	0	0	0	0	0	0	0	0	0	0	0	0	0	0	0	0	0	0	0	0	0	0	0	0	0	0	0	0	0	0	0	0	0	0	0	0	0	0	0	0	0
0	0	0	0	0	0	0	0	0	0	0	0	0	0	0	0	0	0	0	0	0	0	0	0	0	0	0	0	0	0	0	0	0	0	0	0	0	0	0	0	0	0	0	0	0	0	0	0	0	0
0	0	0	0	0	0	0	0	0	0	0	0	0	0	0	0	0	0	0	0	0	0	0	0	0	0	0	0	0	0	0	0	0	0	0	0	0	0	0	0	0	0	0	0	0	0	0	0	0	0
0	0	0	0	0	0	0	0	0	0	0	0	0	0	0	0	0	0	0	0	0	0	0	0	0	0	0	0	0	0	0	0	0	0	0	0	0	0	0	0	0	0	0	0	0	0	0	0	0	0
0	0	0	0	0	0	0	0	0	0	0	0	0	0	0	0	0	0	0	0	0	0	0	0	0	0	0	0	0	0	0	0	0	0	0	0	0	0	0	0	0	0	0	0	0	0	0	0	0	0
0	0	0	0	0	0	0	0	0	0	0	0	0	0	0	0	0	0	0	0	0	0	0	0	0	0	0	0	0	0	0	0	0	0	0	0	0	0	0	0	0	0	0	0	0	0	0	0	0	0
0	0	0	0	0	0	0	0	0	0	0	0	0	0	0	0	0	0	0	0	0	0	0	0	0	0	0	0	0	0	0	0	0.00189805475317509	0	0	0	0.00153297845605538	0	0	0	0	0	0	0	0	0	0	0	0	0
0	0	0	0	0	0	0	0	0	0	0	0	0	0	0	0	0	0	0	0	0	0	0	0	0	0	0	0	0	0	0	0	0.059369486407277	0	0	0	0.00622159446516077	0	0	0	0	0.00114663482899021	0	0	0	0	0	0	0	0
0	0	0	0	0	0	0	0	0	0	0	0	0	0	0	0	0	0	0	0	0	0	0	0	0	0	0	0	0	0	0	0	0.0317769811282323	0	0.00248047534434617	0.0132035389813499	0.00174166436665452	0	0	0	0	0	0	0	0	0	0	0	0	0
0.000850377854183644	0	0	0	0.0184608207467424	0	0	0	0	0	0	0	0.00168977764272241	0.00819793464245786	0.000536276736911904	0	0	0	0	0	0	0	0	0	0	0	0	0	0	0.0249859327419568	0.00362043848132228	0.000817293989539611	0.0314492670280807	0	0	0	0	0	0	0	0	0	0	0	0	0	0	0	0	0
0	0	0	0	0	0	0	0	0	0	0	0	0	0.00614890178109421	0.000667296504400577	0	0	0	0	0	0	0	0	0	0	0	0	0	0	0.00585894864906557	0.0285735822237537	0	0.0248150887573965	0.00633745283508928	0	0	0	0	0	0	0	0	0	0	0	0	0	0	0	0
0	0	0	0	0.00163773444294656	0	0	0	0	0	0	0	0	0	0	0	0	0	0	0	0	0	0	0	0	0	0	0	0	0	0	0.0169990618004143	0.00116388925186147	0	0	0	0	0	0	0	0	0	0	0	0	0	0	0	0	0
0	0	0	0.00128714529971367	0.0214038501411506	0	0	0	0	0	0	0	0.00343990448697063	0.0597406472306784	0	0.00096792155075169	0	0	0.011541202789124	0	0.00978309363484939	0	0	0	0	0	0	0	0	0.0816386739391298	0.108454014286643	0.00109639567411177	1	0.193727453478266	0.181504649196957	0.100817701640289	0.145851950247555	0	0	0	0	0.007914446912658	0	0	0	0	0	0	0	0
0	0	0	0	0	0	0	0	0	0	0	0	0	0.0142342765338794	0	0	0	0	0.0111022580658208	0	0.00934581608752475	0	0	0	0	0	0	0	0	0	0.00580092983939138	0	0.0810288612486415	0.0890134570651134	0.0224836840221456	0	0	0	0	0	0	0	0	0	0	0	0	0	0	0
0	0	0	0	0	0	0	0	0	0	0	0	0	0.00167316232666811	0	0	0	0	0	0	0	0	0	0	0	0	0	0	0	0	0	0	0.0889244334661193	0.0523399777829903	0.0812904134153575	0.00140861430978599	0	0	0	0	0	0	0	0	0	0	0	0	0	0
0	0	0	0	0	0	0	0	0	0	0	0	0	0	0	0	0	0	0	0	0	0	0	0	0	0	0	0	0	0	0	0	0.102693419940383	0	0.00748287636860805	0.0812324513522813	0.00458653931596084	0	0	0	0	0	0	0	0	0	0	0	0	0
0	0	0	0	0	0	0	0	0	0	0	0	0	0	0	0	0	0	0	0	0	0	0	0	0	0	0	0	0	0	0	0	0.00895582150642879	0	0.0032660385532082	0.00485479625170177	0	0	0	0	0	0	0	0	0	0	0	0	0	0
0	0	0	0	0	0	0	0	0	0	0	0	0	0	0	0	0	0	0	0	0	0	0	0	0	0	0	0	0	0	0	0	0.00384326614618062	0	0	0	0.00469192854656656	0	0	0	0	0.00230257927770158	0	0	0	0	0	0	0	0
0	0	0	0	0	0	0	0	0	0	0	0	0	0	0	0	0	0	0	0	0	0	0	0	0	0	0	0	0	0	0	0	0	0	0	0	0	0	0	0	0	0	0	0	0	0	0	0	0	0
0	0	0	0	0	0	0	0	0	0	0	0	0	0	0	0	0	0	0	0	0	0	0	0	0	0	0	0	0	0	0	0	0.00466619584887058	0	0	0	0	0	0	0	0	0	0	0	0	0	0	0	0	0
0	0	0	0	0	0	0	0	0	0	0	0	0	0	0	0	0	0	0	0	0	0	0	0	0	0	0	0	0	0	0	0	0	0	0	0	0	0	0	0	0	0	0	0	0	0	0	0	0	0
0	0	0	0	0	0	0	0	0	0	0	0	0	0	0	0	0	0	0	0	0	0	0	0	0	0	0	0	0	0	0	0	0	0	0	0	0	0	0	0	0	0	0	0	0	0	0	0	0	0
0	0	0	0	0	0	0	0	0	0	0	0	0	0	0	0	0	0	0	0	0	0	0	0	0	0	0	0	0	0	0	0	0	0	0	0	0	0	0	0	0	0	0	0	0	0	0	0	0	0
0	0	0	0	0	0	0	0	0	0	0	0	0	0	0	0	0	0	0	0	0	0	0	0	0	0	0	0	0	0	0	0	0.00272693283048313	0	0	0	0.00281567471520376	0	0	0	0	0.00154480806738218	0	0	0	0	0	0	0	0
0	0	0	0	0	0	0	0	0	0	0	0	0	0	0	0	0	0	0	0	0	0	0	0	0	0	0	0	0	0	0	0	0	0	0	0	0	0	0	0	0	0	0	0	0	0	0	0	0	0
0	0	0	0	0	0	0	0	0	0	0	0	0	0	0	0	0	0	0	0	0	0	0	0	0	0	0	0	0	0	0	0	0	0	0	0	0	0	0	0	0	0	0	0	0	0	0	0	0	0
0	0	0	0	0	0	0	0	0	0	0	0	0	0	0	0	0	0	0	0	0	0	0	0	0	0	0	0	0	0	0	0	0	0	0	0	0	0	0	0	0	0	0	0	0	0	0	0	0	0
0	0	0	0	0	0	0	0	0	0	0	0	0	0	0	0	0	0	0	0	0	0	0	0	0	0	0	0	0	0	0	0	0.00888933616667801	0	0	0	0.00230413823455852	0	0	0	0	0.00101770698936691	0	0	0	0	0	0	0	0
0	0	0	0	0	0	0	0	0	0	0	0	0	0	0	0	0	0	0	0	0	0	0	0	0	0	0	0	0	0	0	0	0	0	0	0	0	0	0	0	0	0	0	0	0	0	0	0	0	0
0	0	0	0	0	0	0	0	0	0	0	0	0	0	0	0	0	0	0	0	0	0	0	0	0	0	0	0	0	0	0	0	0.0133675154647713	0	0.00090703949158927	0.00554269083459762	0	0	0	0	0	0	0	0	0	0	0	0	0	0
0	0	0	0	0	0	0	0	0	0	0	0	0	0	0	0	0	0	0	0	0	0	0	0	0	0	0	0	0	0	0	0	0.00192380563733349	0.00233096724139927	0	0	0	0	0	0	0	0	0	0	0	0	0	0	0	0
0	0	0	0	0	0	0	0	0	0	0	0	0	0.00036855232536744	0	0	0	0	0	0	0	0	0	0	0	0	0	0	0	0	0	0	0.0121237650736651	0.0131081836203869	0.0121659157737474	0	0	0	0	0	0	0	0	0	0	0	0	0	0	0
0	0	0	0	0	0	0	0	0	0	0	0	0	0	0	0	0	0	0	0	0	0	0	0	0	0	0	0	0	0	0	0	0.0186579614717267	0	0	0.0115128963885079	0	0	0	0	0	0	0	0	0	0	0	0	0	0
0	0	0	0	0	0	0	0	0	0	0	0	0	0	0	0	0	0	0	0	0	0	0	0	0	0	0	0	0	0	0	0	0.0179116430128576	0	0.00276234754256732	0.0210074825459441	0.00203298218186556	0	0	0	0	0	0	0	0	0	0	0	0	0
0	0	0	0	0	0	0	0	0	0	0	0	0	0	0	0	0	0	0	0	0	0	0	0	0	0	0	0	0	0	0	0	0.0144203905611989	0	0.0147627925288621	0	0	0	0	0	0	0	0	0	0	0	0	0	0	0
0	0	0	0	0	0	0	0	0	0	0	0	0	0	0	0	0	0	0	0	0	0	0	0	0	0	0	0	0	0	0	0	0.0510481825866441	0.0188967360183241	0.0542876418721285	0	0	0	0	0	0	0	0	0	0	0	0	0	0	0
0	0	0	0	0	0	0	0	0	0	0	0	0	0	0	0	0	0	0	0	0	0	0	0	0	0	0	0	0	0	0	0	0.0533339221054491	0.0180064136108092	0.0484196853802858	0.0123215502260787	0.00128229546813977	0	0	0	0	0	0	0	0	0	0	0	0	0
0	0	0	0	0	0	0	0	0	0	0	0	0	0	0	0	0	0	0	0	0	0	0	0	0	0	0	0	0	0	0	0	0	0	0	0	0	0	0	0	0	0	0	0	0	0	0	0	0	0
0	0	0	0	0	0	0	0	0	0	0	0	0	0	0	0	0	0	0	0	0	0	0	0	0	0	0	0	0	0	0	0	0.0877200273565245	0	0.00282502393949331	0.0150892763443923	0.0277173795914262	0	0	0	0	0	0	0	0	0	0	0	0	0
0	0	0	0	0	0	0	0	0	0	0	0	0	0	0	0	0	0	0	0	0	0	0	0	0	0	0	0	0	0	0	0	0	0	0	0	0	0	0	0	0	0	0	0	0	0	0	0	0	0
0	0	0	0	0	0	0	0	0	0	0	0	0	0	0	0	0	0	0	0	0	0	0	0	0	0	0	0	0	0	0	0	0.00487333485314025	0	0	0	0.00241020692099358	0	0	0	0	0.00188857501245446	0	0	0	0	0	0	0	0
0	0	0	0	0	0	0	0	0	0	0	0	0	0	0	0	0	0	0	0	0	0	0	0	0	0	0	0	0	0	0	0	0	0	0	0	0	0	0	0	0	0	0	0	0	0	0	0	0	0
0	0	0	0	0	0	0	0	0	0	0	0	0	0	0	0	0	0	0	0	0	0	0	0	0	0	0	0	0	0	0	0	0	0	0	0	0	0	0	0	0	0	0	0	0	0	0	0	0	0
0	0	0	0	0	0	0	0	0	0	0	0	0	0	0	0	0	0	0	0	0	0	0	0	0	0	0	0	0	0	0	0	0.0846387110361026	0	0	0	0.089833102157794	0	0	0	0	0	0	0	0	0	0	0	0	0
0	0	0	0	0	0	0	0	0	0	0	0	0	0	0	0	0	0	0	0	0	0	0	0	0	0	0	0	0	0	0	0	0.00542560728966591	0	0	0	0.00465938139710151	0	0	0	0	0	0	0	0	0	0	0	0	0
0	0	0	0	0	0	0	0	0	0	0	0	0	0	0	0	0	0	0	0	0	0	0	0	0	0	0	0	0	0	0	0	0	0	0	0	0	0	0	0	0	0	0	0	0	0	0	0	0	0
0	0	0	0	0	0	0	0	0	0	0	0	0	0	0	0	0	0	0	0	0	0	0	0	0	0	0	0	0	0	0	0	0	0	0	0	0	0	0	0	0	0	0	0	0	0	0	0	0	0
0	0	0	0	0	0	0	0	0	0	0	0	0	0	0	0	0	0	0	0	0	0	0	0	0	0	0	0	0	0	0	0	0.106111390769991	0	0	0	0.0558412206964202	0	0	0	0	0	0	0	0	0	0	0	0	0
0	0	0	0	0	0	0	0	0	0	0	0	0	0	0	0	0	0	0	0	0	0	0	0	0	0	0	0	0	0	0	0	0.0061164848534201	0	0	0	0.00480679685373297	0	0	0	0	0	0	0	0	0	0	0	0	0
0	0	0	0	0	0	0	0	0	0	0	0	0	0	0	0	0	0	0	0	0	0	0	0	0	0	0	0	0	0	0	0	0.0573483033391926	0	0	0	0.0488265734927251	0	0	0	0	0	0	0	0	0	0	0	0	0
0	0	0	0	0	0	0	0	0	0	0	0	0	0	0	0	0	0	0	0	0	0	0	0	0	0	0	0	0	0	0	0	0.00777778302488229	0	0	0	0	0	0	0	0	0	0	0	0	0	0	0	0	0
0	0	0	0	0	0	0	0	0	0	0	0	0	0	0	0	0	0	0	0	0	0	0	0	0	0	0	0	0	0	0	0	0.125698618090841	0	0	0	0.101561829229973	0	0	0	0	0	0	0	0	0	0	0	0	0
0	0	0	0	0	0	0	0	0	0	0	0	0	0	0	0	0	0	0	0	0	0	0	0	0	0	0	0	0	0	0	0	0.0552643150056214	0	0	0	0.0360862628399333	0	0	0	0	0	0	0	0	0	0	0	0	0
0	0	0	0	0	0	0	0	0	0	0	0	0	0	0	0	0	0	0	0	0	0	0	0	0	0	0	0	0	0	0	0	0.0629968079113726	0	0	0	0.05176717107378	0	0	0	0	0	0	0	0	0	0	0	0	0
0	0	0	0	0	0	0	0	0	0	0	0	0	0	0	0	0	0	0	0	0	0	0	0	0	0	0	0	0	0	0	0	0	0	0	0	0	0	0	0	0	0	0	0	0	0	0	0	0	0
0.0145023245984784	0	0	0	0.0891476665996841	0	0.0055282848805116	0	0	0	0	0	0.00838229599123877	0.0142444900783907	0.0006595372427215	0	0	0	0	0	0	0	0	0	0	0	0	0	0	0.0734090846697581	0	0.00228556895395765	0.0575928213798036	0	0.00102383037678789	0	0	0	0	0	0	0	0	0	0	0	0	0	0	0
0	0	0	0	0	0	0	0	0	0	0	0	0	0	0	0	0	0	0	0	0	0	0	0	0	0	0	0	0	0	0	0	0.00861136683310461	0	0	0	0.00789608392678177	0	0	0	0	0.00303316592909353	0	0	0	0	0	0	0	0
0	0	0	0	0.0236334178641871	0	0.00846570192149985	0	0	0	0	0	0.00992190137738467	0	0	0	0	0	0	0	0	0	0	0	0	0	0	0	0	0.0128132988420291	0	0.00451354399528242	0.0210074825459441	0	0	0	0	0	0	0	0	0	0	0	0	0	0	0	0	0
0	0	0	0	0	0	0	0	0	0.000945862193563908	0	0	0	0.000931366221248752	0	0	0	0.0032196898509394	0.00192380563733349	0	0.00168559295316639	0	0	0	0	0	0	0	0	0	0	0	0.00119578783290335	0	0.00149921241076782	0	0.00229946768408307	0	0	0	0	0	0	0	0	0	0	0	0	0
0	0	0	0	0	0	0	0	0	0	0	0	0	0	0	0	0	0	0	0	0	0	0	0	0	0	0	0	0	0	0	0	0.0401502559670235	0	0.00114048665296345	0.00443511577642434	0.00310229003869001	0	0	0	0	0	0	0	0	0	0	0	0	0
0	0	0	0.0012784418378824	0	0	0	0	0	0.000709593864145734	0	0	0	0.000800190964599798	0	0	0	0.00205507981427714	0.00143716730255192	0	0.0012999282553258	0	0	0	0	0	0	0	0	0	0	0	0.223851245764051	0	0.00392527355529751	0.0280954343022928	0.00381241094747155	0	0	0	0	0	0	0	0	0	0	0	0	0
0	0	0	0	0	0	0	0	0	0	0	0	0	0	0	0	0	0	0	0	0	0	0	0	0	0	0	0	0	0	0	0	0.000279180654015007	0	0	0	0.000314413541430427	0	0	0	0	0	0	0	0	0	0	0	0	0
0	0.00171072997944518	0.000531088041891845	0.0102971623977094	0.00175302824816772	0.00167756104458246	0.000581944625930736	0	0.00148482206476568	0.00504383372364219	0.00410025562944933	0.00489248443421929	0	0.0223171477352079	0.000429156642174394	0.00110493901702693	0.0010783308531188	0.0361068317386166	0.116029102863784	0	0.13072628797733	0.00455845488080761	0	0.00133826668204599	0	0.00453761622992392	0	0	0.00397041420118343	0	0.00108313563731475	0.00828896492940174	0.0418385904258353	0	0.00670143519352072	0.00314413541430427	0.00384978752538794	0	0	0	0	0.00111874167404436	0	0.0105936565679158	0.00170786826987769	0	0.00151793584854725	0.0109015652782231	0.031243520903491	0.000482177978526912
[truncated: 115 more columns]
