# Supplementary material for: Development and Testing of SPIDER-NET: An Interactive Tool for Brain Connectogram Visualization, Sub-Network Exploration and Graph Metrics Quantification
Source: Front Neurosci. 2022 Mar 17;16:818385. doi: 10.3389/fnins.2022.818385 (PMC8968144; doi:10.3389/fnins.2022.818385)
Supplement: Supplementary file 1 [file Data_Sheet_1.ZIP › Supplementary Materials/Case2.txt]

0	0.161545389733309	0.0245007272362895	0.0969542440130675	0.0728160728160728	0.0337891484772773	0.0114045546982729	0.00538819469300753	0.0356263904651001	0.0270132012759359	0	0.0204686675274911	0	0.0614466625147005	0	0	0	0	0	0	0	0	0	0	0	0	0	0.011510080050176	0	0.153937728937729	0	0	0.0390952962381534	0	0	0	0	0	0	0	0	0	0	0	0	0	0	0	0	0
0.161545389733309	0	0.0238138961878458	0.0370962936808306	0.220057395020792	0.0806073926073926	0.096996253572454	0	0.0158854658854659	0.0955000146029381	0	0	0	0.0432863467670617	0	0	0	0	0	0	0	0	0	0	0	0	0.00123752445049424	0.0293245753082773	0	0.0781589006904361	0	0.0443222466682877	0.0226618425780827	0	0	0	0	0	0	0	0	0.0107442141991086	0	0.000713693446375129	0	0	0.00076786496539583	0.000443795105528721	0	0
0.0245007272362895	0.0238138961878458	0	0.0170086496892709	0	0	0	0	0.218513005476042	0.000599543262877786	0.00482840908372823	0.0973320556994026	0	0.0140466403146595	0.0721818071215662	0.0239219469988701	0.0149538796021432	0	0	0	0.00326822058901203	0	0	0.0194281495799934	0	0	0	0	0	0.00387088900342838	0	0	0	0	0	0	0	0	0	0	0	0	0	0	0	0	0	0.000410792729775117	0.0067145968785313	0
0.0969542440130675	0.0370962936808306	0.0170086496892709	0	0	0.0468235607647816	0	0.104549147350704	0.0517581289628894	0.0599179027337176	0.03152874793191	0.106236769614599	0	0.0243728062616043	0.00214930121073466	0	0	0	0	0	0	0.0716951357345446	0	0	0	0.00761596679964027	0	0.00389031817603246	0	0.0501289755021098	0	0	0	0	0	0	0	0	0	0	0	0	0	0	0	0	0	0	0	0
0.0728160728160728	0.220057395020792	0	0	0	0.0454169840713376	0.307107688653823	0	0	0.0690131786022197	0	0	0.159015320962224	0.0558561690228685	0	0	0	0	0	0	0	0	0.00166599273742131	0	0	0	0.0314031471645007	0.0248955895856165	0	0.116291940505016	0	0.199140682326523	0.117508601059515	0	0	0	0	0.012069039789779	0.0203907107636509	0.010845989317464	0	0.0606526656188056	0	0.000792506219594469	0	0	0.00171973443862845	0.000473048078681881	0	0
0.0337891484772773	0.0806073926073926	0	0.0468235607647816	0.0454169840713376	0	0.0370360578300087	0.0274888801674516	0.00392568470490548	0.15035851945561	0	0.00219423433709148	0.0310574498157061	0.00737487581037444	0	0	0	0	0	0	0	0.0113659606045393	0.069971694971695	0	0.00434213491744196	0	0.0289730176923276	0.0584346060791457	0	0.0253715251673602	0	0.0388218122696326	0	0	0	0	0	0	0.0131111568977542	0.00898833548253709	0	0.0196067796768322	0	0.00738015480324709	0	0	0.00862295599137704	0.00640310375948403	0	0
0.0114045546982729	0.096996253572454	0	0	0.307107688653823	0.0370360578300087	0	0	0	0.0683528125687509	0	0	0.107666688016397	0.0101046081247945	0	0	0	0	0	0	0	0	0.00155636763607107	0	0	0	0.025316392150563	0.0172791838386694	0	0.00393099409953343	0	0.162199166362364	0.0135292703268534	0	0	0	0.00180961280099211	0.00964203260853978	0.0123479461714756	0.00783508870600628	0	0.0479805908377337	0	0.000766813095580219	0	0	0.000829703892945	0.000463772626158707	0	0
0.00538819469300753	0	0	0.104549147350704	0	0.0274888801674516	0	0	0.00611774382266186	0.040959040959041	0.0832316371674972	0.0260584243342864	0	0.00615762318756819	0	0	0	0	0	0	0	0.380932166874659	0.124542921193639	0	0.0271131492120392	0.106524072941983	0.035316943834294	0.0767982017982018	0	0.0133068199629214	0	0.00350588868334171	0	0	0	0	0	0	0.018830303233973	0.00597623017551843	0	0	0	0	0	0	0	0.000994269200308277	0	0
0.0356263904651001	0.0158854658854659	0.218513005476042	0.0517581289628894	0	0.00392568470490548	0	0.00611774382266186	0	0.0094980068876088	0.0071258303224357	0.148314944593795	0	0.0618279899466683	0.146297918231347	0.0118228715806863	0.0943111811493801	0.0689305563600074	0.0300395724964691	0	0.00481871070106364	0.00804272355996494	0	0.00845207010667847	0	0.0013099225267712	0	0.000879686055170602	0	0.0194692781644362	0.000440998077552699	0	0.000395227272139487	0	0	0	0	0	0	0	0	0	0	0	0	0	0	0.000570809204391801	0.00429893587910809	0.00036145516128297
0.0270132012759359	0.0955000146029381	0.000599543262877786	0.0599179027337176	0.0690131786022197	0.15035851945561	0.0683528125687509	0.040959040959041	0.0094980068876088	0	0	0.00331118109626161	0.0631323563654391	0.00729904351926245	0	0	0	0	0	0	0	0.0200230044709049	0.0737990387359251	0	0.0124448350254802	0.00317692145160931	0.0230962471423873	0.0391734460568113	0	0.0168142245739242	0	0.0646178235740376	0	0	0	0	0	0.00398888522403962	0.0161755932333866	0.0101130050946043	0	0.0204795204795205	0	0.00155014216552678	0	0	0.00163358042735475	0.00215251529073362	0	0
0	0	0.00482840908372823	0.03152874793191	0	0	0	0.0832316371674972	0.0071258303224357	0	0	0.150045310570298	0	0.0110867773003695	0	0.0261169623533543	0.000945031333326212	0	0	0	0	0.263422851658146	0	0.18005845358143	0.0136308496698107	0.160390526614436	0.0154970868058116	0.0324401934189442	0	0.0157387130208124	0.00435339126201083	0	0	0	0	0	0	0	0.00274847901689146	0.00174293791315068	0	0	0	0	0	0	0.000830524569396973	0	0	0
0.0204686675274911	0	0.0973320556994026	0.106236769614599	0	0.00219423433709148	0	0.0260584243342864	0.148314944593795	0.00331118109626161	0.150045310570298	0	0	0.0398269193696595	0.0162204231024032	0.101751528391488	0.0823461104811587	0	0.00163252172325406	0	0.00606070621108215	0.0723661636209165	0	0.0919751018212557	0.00605004876749601	0.0556842808151709	0.0035298385272111	0.00296699766664431	0	0.0318746280081957	0.00521528161279714	0	0	0	0	0	0	0	0	0	0	0	0	0	0	0	0	0.000775667750263593	0.00857108622329184	0.00108623588571842
0	0	0	0	0.159015320962224	0.0310574498157061	0.107666688016397	0	0	0.0631323563654391	0	0	0	0.00132256009397179	0	0	0	0	0	0	0	0	0.0100158291013162	0	0.0216966496036263	0	0.122840584928007	0.0339943457352364	0	0.00895420623971278	0	0.267976704146917	0.0263354000938946	0	0	0	0	0.058741669852781	0.116720811768596	0.0416210944228186	0	0.0721335936106094	0	0.000793254926462295	0	0	0.00258224604713585	0.000473314734870541	0	0
0.0614466625147005	0.0432863467670617	0.0140466403146595	0.0243728062616043	0.0558561690228685	0.00737487581037444	0.0101046081247945	0.00615762318756819	0.0618279899466683	0.00729904351926245	0.0110867773003695	0.0398269193696595	0.00132256009397179	0	0.128241859960465	0.00780172208743637	0.0124679986797717	0.0593991533588849	0.00939667846142666	0.00189825246343709	0	0.00990540952622267	0	0.0084071122869621	0.00459907854274051	0.0147605553208923	0.00165548174223253	0.00340006027471516	0	0.142689203048365	0.152975182663547	0.000330640023492947	0.139466093251905	0.165827813480703	0.00546277297138376	0.00841174453676958	0.00104826509320891	0	0	0	0	0	0	0	0	0	0	0	0	0
0	0	0.0721818071215662	0.00214930121073466	0	0	0	0	0.146297918231347	0	0	0.0162204231024032	0	0.128241859960465	0	0.000641451749167563	0.0210657788657145	0.045876888709941	0.000453013401489258	0.000608449521493	0	0	0	0	0	0.00115298364525965	0	0	0	0.000969025204455095	0	0	0	0.00239988664425963	0	0	0	0	0	0	0	0	0	0	0	0	0	0	0	0
0	0	0.0239219469988701	0	0	0	0	0	0.0118228715806863	0	0.0261169623533543	0.101751528391488	0	0.00780172208743637	0.000641451749167563	0	0.190129446682709	0	0.00280940306034409	0.0360518982402639	0	0.00190183542391923	0	0.198629327661586	0	0.0998969721574606	0	0	0	0.0015621587714611	0.00215435622748002	0	0	0.001132380768254	0	0	0	0	0	0	0	0	0	0.0129530179439435	0	0.00830935516734626	0.0140080723986514	0.00508185074897592	0	0
0	0	0.0149538796021432	0	0	0	0	0	0.0943111811493801	0	0.000945031333326212	0.0823461104811587	0	0.0124679986797717	0.0210657788657145	0.190129446682709	0	0.0470837573641312	0.175390535904068	0.0459968971596879	0.0990051281624495	0	0	0.0803615807134456	0	0.0884699591596143	0	0	0	0.00127173091959158	0.00163836163836164	0	0	0.001701439391409	0	0	0	0	0	0	0	0	0	0.0224324840280313	0	0.0267407751484185	0.0444897135288594	0.01017523436331	0.0152124362443386	0.00814075121554346
0	0	0	0	0	0	0	0	0.0689305563600074	0	0	0	0	0.0593991533588849	0.045876888709941	0	0.0470837573641312	0	0.234908626800519	0.000937644153724556	0.084614747026571	0	0	0	0	0.000863848086070308	0	0	0	0	0	0	0	0.00458830786699639	0	0	0	0	0	0	0	0	0	0	0	0	0	0	0.00560942189334674	0
0	0	0	0	0	0	0	0	0.0300395724964691	0	0	0.00163252172325406	0	0.00939667846142666	0.000453013401489258	0.00280940306034409	0.175390535904068	0.234908626800519	0	0.0298339639042363	0.36530530507406	0	0	0	0	0.0287597733614115	0	0	0	0	0	0	0.0103292628381654	0.00522339247067085	0.0137031471180798	0.0060625295282335	0	0	0	0	0	0	0	0.00866943563572777	0	0.0134993623739604	0.0236297121490598	0.00426584423197463	0.0358669064438908	0.00722599259604423
0	0	0	0	0	0	0	0	0	0	0	0	0	0.00189825246343709	0.000608449521493	0.0360518982402639	0.0459968971596879	0.000937644153724556	0.0298339639042363	0	0.0527059520566014	0	0	0	0.003624433120836	0.08208295442338	0.00373182373182373	0	0.0093230849650003	0	0	0	0	0.00103342811035119	0	0	0	0	0	0	0	0	0	0.0100215215304729	0	0.00621107972009498	0.0123252893895096	0.00489079361200092	0.0191703273895055	0.034393334117635
0	0	0.00326822058901203	0	0	0	0	0	0.00481871070106364	0	0	0.00606070621108215	0	0	0	0	0.0990051281624495	0.084614747026571	0.36530530507406	0.0527059520566014	0	0	0	0	0	0.0298545898545899	0	0	0	0	0	0	0.00252301784753708	0.00059741041598032	0.0742896508695765	0.00136808201981318	0	0	0	0	0	0	0	0.00285275313587884	0	0.00551583382279112	0.00898032448834588	0.00270694447603575	0.277565444034638	0.00811483818195228
0	0	0	0.0716951357345446	0	0.0113659606045393	0	0.380932166874659	0.00804272355996494	0.0200230044709049	0.263422851658146	0.0723661636209165	0	0.00990540952622267	0	0.00190183542391923	0	0	0	0	0	0	0.0971713746194458	0.0164317091910047	0.0465915266880285	0.220963247279037	0.0553388310042302	0.10952091386874	0.003816637907547	0.0174626067173728	0	0.0042193986917605	0	0	0	0	0	0	0.0246054311988378	0.00771341519373015	0	0	0.00279421078089963	0	0.00191922363350935	0	0.00103725798599177	0.00208870731258791	0	0
0	0	0	0	0.00166599273742131	0.069971694971695	0.00155636763607107	0.124542921193639	0	0.0737990387359251	0	0	0.0100158291013162	0	0	0	0	0	0	0	0	0.0971713746194458	0	0	0.0743491349843612	0.037506441685116	0.0588350588350588	0.0852008285831815	0	0	0	0.0383940115550453	0	0	0	0	0	0	0.0587517438829392	0.0300224573580975	0	0.0013936271197682	0	0.00168352950307838	0	0	0.00183632660395919	0.00196067796768322	0	0
0	0	0.0194281495799934	0	0	0	0	0	0.00845207010667847	0	0.18005845358143	0.0919751018212557	0	0.0084071122869621	0	0.198629327661586	0.0803615807134456	0	0	0	0	0.0164317091910047	0	0	0.00191703273895055	0.102815551795144	0	0	0	0.00472249909820213	0.0113180837696423	0	0	0	0	0	0	0	0	0	0	0	0	0.00733327807563615	0	0.00305516193933416	0.00403198242333897	0.00360258803409278	0	0
0	0	0	0	0	0.00434213491744196	0	0.0271131492120392	0	0.0124448350254802	0.0136308496698107	0.00605004876749601	0.0216966496036263	0.00459907854274051	0	0	0	0	0	0.003624433120836	0	0.0465915266880285	0.0743491349843612	0.00191703273895055	0	0.174135650480433	0.149887374324116	0.0432300372894432	0.00539540780504636	0.000801202614179713	0.00892662155120627	0.0491790724348864	0.00172592053373143	0	0	0	0	0.00835482925035164	0.0609888422388422	0.0240029954164417	0	0	0.00173842720426571	0.00468647631438329	0.0013542908704199	0.000853747167931205	0.0042321589700622	0.00281371797708017	0	0
0	0	0	0.00761596679964027	0	0	0	0.106524072941983	0.0013099225267712	0.00317692145160931	0.160390526614436	0.0556842808151709	0	0.0147605553208923	0.00115298364525965	0.0998969721574606	0.0884699591596143	0.000863848086070308	0.0287597733614115	0.08208295442338	0.0298545898545899	0.220963247279037	0.037506441685116	0.102815551795144	0.174135650480433	0	0.124021686895938	0.0864886186774599	0.0326593105765	0.00961574213107956	0.00815204213262466	0.00222426580042474	0.0014634602869897	0.00188899963928085	0	0	0	0	0.00985902551460281	0.00525256691476531	0	0	0.00255409989250293	0.0416638183745026	0.00211368241575919	0.0166771915476579	0.0417490781828544	0.0213654030447924	0	0.00311909487243811
0	0.00123752445049424	0	0	0.0314031471645007	0.0289730176923276	0.025316392150563	0.035316943834294	0	0.0230962471423873	0.0154970868058116	0.0035298385272111	0.122840584928007	0.00165548174223253	0	0	0	0	0	0.00373182373182373	0	0.0553388310042302	0.0588350588350588	0	0.149887374324116	0.124021686895938	0	0.204934049001846	0.0724686102279463	0	0.00687776387435091	0.220214219322159	0.00264321198214168	0	0	0	0	0.0817907481119916	0.220190648512327	0.0663009246027094	0	0.031805315896225	0.00362704250393235	0.00795886577877099	0.0013994338994339	0	0.00950232894677339	0.00901075766932869	0	0.000729188310603856
0.011510080050176	0.0293245753082773	0	0.00389031817603246	0.0248955895856165	0.0584346060791457	0.0172791838386694	0.0767982017982018	0.000879686055170602	0.0391734460568113	0.0324401934189442	0.00296699766664431	0.0339943457352364	0.00340006027471516	0	0	0	0	0	0	0	0.10952091386874	0.0852008285831815	0	0.0432300372894432	0.0864886186774599	0.204934049001846	0	0.141551934655383	0.00694795481721423	0	0.100849892347868	0.00148153566768476	0	0	0	0.00138901627735375	0.0113981041582852	0.220933883392355	0.14589573322605	0.1055346852676	0.00599400599400599	0.0756803414146071	0.0366990354849521	0.00430319200338419	0.00733968828374423	0.0495417814289832	0.122226312897763	0	0
0	0	0	0	0	0	0	0	0	0	0	0	0	0	0	0	0	0	0	0.0093230849650003	0	0.003816637907547	0	0	0.00539540780504636	0.0326593105765	0.0724686102279463	0.141551934655383	0	0	0	0.00138557811825139	0	0	0	0	0	0	0	0.0406845731588	0.0435317424350326	0	0.128797456231085	0.0267043270223643	0.178208313762148	0.0116503912341375	0.030533103260376	0.0605702117265994	0	0.0954000051744413
0.153937728937729	0.0781589006904361	0.00387088900342838	0.0501289755021098	0.116291940505016	0.0253715251673602	0.00393099409953343	0.0133068199629214	0.0194692781644362	0.0168142245739242	0.0157387130208124	0.0318746280081957	0.00895420623971278	0.142689203048365	0.000969025204455095	0.0015621587714611	0.00127173091959158	0	0	0	0	0.0174626067173728	0	0.00472249909820213	0.000801202614179713	0.00961574213107956	0	0.00694795481721423	0	0	0.0913963477320353	0.0130242999850368	0.216990874294245	0.0194515908801623	0.0106382305477328	0.0229578016919789	0.000938167977274122	0	0	0	0	0	0	0	0	0	0	0	0	0
0	0	0	0	0	0	0	0	0.000440998077552699	0	0.00435339126201083	0.00521528161279714	0	0.152975182663547	0	0.00215435622748002	0.00163836163836164	0	0	0	0	0	0	0.0113180837696423	0.00892662155120627	0.00815204213262466	0.00687776387435091	0	0	0.0913963477320353	0	0	0.218750677767071	0.208467394674291	0.0643099951314899	0.0946437955108475	0.00700300533494862	0	0	0	0	0	0	0	0	0	0	0	0	0
0	0.0443222466682877	0	0	0.199140682326523	0.0388218122696326	0.162199166362364	0.00350588868334171	0	0.0646178235740376	0	0	0.267976704146917	0.000330640023492947	0	0	0	0	0	0	0	0.0042193986917605	0.0383940115550453	0	0.0491790724348864	0.00222426580042474	0.220214219322159	0.100849892347868	0.00138557811825139	0.0130242999850368	0	0	0.0280910934334876	0	0.00131711425829073	0	0.00589235326077431	0.0863848086070308	0.191130329271076	0.0606220288332357	0	0.132877672440596	0	0.000793254926462295	0	0	0.00430374341189308	0.000473314734870541	0	0
0.0390952962381534	0.0226618425780827	0	0	0.117508601059515	0	0.0135292703268534	0	0.000395227272139487	0	0	0	0.0263354000938946	0.139466093251905	0	0	0	0	0.0103292628381654	0	0.00252301784753708	0	0	0	0.00172592053373143	0.0014634602869897	0.00264321198214168	0.00148153566768476	0	0.216990874294245	0.218750677767071	0.0280910934334876	0	0.28720156505576	0.165486455292281	0.338624663008225	0.238586413586414	0.000955788662106249	0.00433708853130341	0	0	0.00238539869221687	0	0	0	0	0.000613786797997324	0	0	0
0	0	0	0	0	0	0	0	0	0	0	0	0	0.165827813480703	0.00239988664425963	0.001132380768254	0.001701439391409	0.00458830786699639	0.00522339247067085	0.00103342811035119	0.00059741041598032	0	0	0	0	0.00188899963928085	0	0	0	0.0194515908801623	0.208467394674291	0	0.28720156505576	0	0.169782259218423	0.184879340842644	0.00747693980107159	0	0	0	0	0	0	0	0	0	0	0	0	0
0	0	0	0	0	0	0	0	0	0	0	0	0	0.00546277297138376	0	0	0	0	0.0137031471180798	0	0.0742896508695765	0	0	0	0	0	0	0	0	0.0106382305477328	0.0643099951314899	0.00131711425829073	0.165486455292281	0.169782259218423	0	0.29144065706829	0	0	0	0	0	0	0	0	0	0	0	0	0.0740876770288535	0
0	0	0	0	0	0	0	0	0	0	0	0	0	0.00841174453676958	0	0	0	0	0.0060625295282335	0	0.00136808201981318	0	0	0	0	0	0	0	0	0.0229578016919789	0.0946437955108475	0	0.338624663008225	0.184879340842644	0.29144065706829	0	0.100715451432531	0	0	0	0	0	0	0	0	0	0	0	0	0
0	0	0	0	0	0	0.00180961280099211	0	0	0	0	0	0	0.00104826509320891	0	0	0	0	0	0	0	0	0	0	0	0	0	0.00138901627735375	0	0.000938167977274122	0.00700300533494862	0.00589235326077431	0.238586413586414	0.00747693980107159	0	0.100715451432531	0	0	0	0	0	0	0	0	0	0	0	0	0	0
0	0	0	0	0.012069039789779	0	0.00964203260853978	0	0	0.00398888522403962	0	0	0.058741669852781	0	0	0	0	0	0	0	0	0	0	0	0.00835482925035164	0	0.0817907481119916	0.0113981041582852	0	0	0	0.0863848086070308	0.000955788662106249	0	0	0	0	0	0.195780099297687	0.0681606628665452	0	0.0731386461531637	0	0.0393925299585677	0	0	0.0477132894960193	0.0178229789078846	0	0
0	0	0	0	0.0203907107636509	0.0131111568977542	0.0123479461714756	0.018830303233973	0	0.0161755932333866	0.00274847901689146	0	0.116720811768596	0	0	0	0	0	0	0	0	0.0246054311988378	0.0587517438829392	0	0.0609888422388422	0.00985902551460281	0.220190648512327	0.220933883392355	0	0	0	0.191130329271076	0.00433708853130341	0	0	0	0	0.195780099297687	0	0.176958751732568	0.0160444650890511	0.0111954711954712	0	0.00706256360461968	0	0	0.00765647726134048	0.0409131613276111	0	0
0	0	0	0	0.010845989317464	0.00898833548253709	0.00783508870600628	0.00597623017551843	0	0.0101130050946043	0.00174293791315068	0	0.0416210944228186	0	0	0	0	0	0	0	0	0.00771341519373015	0.0300224573580975	0	0.0240029954164417	0.00525256691476531	0.0663009246027094	0.14589573322605	0.0406845731588	0	0	0.0606220288332357	0	0	0	0	0	0.0681606628665452	0.176958751732568	0	0.0601578142561749	0.00817187678501547	0.0839154824705698	0.0230205646725858	0.0720328766840395	0.00126169848183372	0.0225664592965825	0.0655861911708497	0	0.00884434854151773
0	0	0	0	0	0	0	0	0	0	0	0	0	0	0	0	0	0	0	0	0	0	0	0	0	0	0	0.1055346852676	0.0435317424350326	0	0	0	0	0	0	0	0	0	0.0160444650890511	0.0601578142561749	0	0	0.169323770152499	0.0035205884262488	0.0067307442056941	0.0009735192343888	0.00674813131759171	0.0171000009274942	0	0
0	0.0107442141991086	0	0	0.0606526656188056	0.0196067796768322	0.0479805908377337	0	0	0.0204795204795205	0	0	0.0721335936106094	0	0	0	0	0	0	0	0	0	0.0013936271197682	0	0	0	0.031805315896225	0.00599400599400599	0	0	0	0.132877672440596	0.00238539869221687	0	0	0	0	0.0731386461531637	0.0111954711954712	0.00817187678501547	0	0	0	0.0159520962629771	0	0.0873908089097963	0.0921673675162047	0.00537812867676759	0	0
0	0	0	0	0	0	0	0	0	0	0	0	0	0	0	0	0	0	0	0	0	0.00279421078089963	0	0	0.00173842720426571	0.00255409989250293	0.00362704250393235	0.0756803414146071	0.128797456231085	0	0	0	0	0	0	0	0	0	0	0.0839154824705698	0.169323770152499	0	0	0.00436868022716098	0.09790505936751	0.00772545453396517	0.0153013273742203	0.0435731879215327	0	0.0015880100986484
0	0.000713693446375129	0	0	0.000792506219594469	0.00738015480324709	0.000766813095580219	0	0	0.00155014216552678	0	0	0.000793254926462295	0	0	0.0129530179439435	0.0224324840280313	0	0.00866943563572777	0.0100215215304729	0.00285275313587884	0	0.00168352950307838	0.00733327807563615	0.00468647631438329	0.0416638183745026	0.00795886577877099	0.0366990354849521	0.0267043270223643	0	0	0.000793254926462295	0	0	0	0	0	0.0393925299585677	0.00706256360461968	0.0230205646725858	0.0035205884262488	0.0159520962629771	0.00436868022716098	0	0.0122354876453237	0.0729639843563894	0.260466064547697	0.218011875715204	0	0.0361417909159649
0	0	0	0	0	0	0	0	0	0	0	0	0	0	0	0	0	0	0	0	0	0.00191922363350935	0	0	0.0013542908704199	0.00211368241575919	0.0013994338994339	0.00430319200338419	0.178208313762148	0	0	0	0	0	0	0	0	0	0	0.0720328766840395	0.0067307442056941	0	0.09790505936751	0.0122354876453237	0	0.000834237793999344	0.00413625783083911	0.0416704883206124	0	0.0548292226818807
0	0	0	0	0	0	0	0	0	0	0	0	0	0	0	0.00830935516734626	0.0267407751484185	0	0.0134993623739604	0.00621107972009498	0.00551583382279112	0	0	0.00305516193933416	0.000853747167931205	0.0166771915476579	0	0.00733968828374423	0.0116503912341375	0	0	0	0	0	0	0	0	0	0	0.00126169848183372	0.0009735192343888	0.0873908089097963	0.00772545453396517	0.0729639843563894	0.000834237793999344	0	0.232680630939608	0.0212132837305093	0	0.0123954992376045
0	0.00076786496539583	0	0	0.00171973443862845	0.00862295599137704	0.000829703892945	0	0	0.00163358042735475	0.000830524569396973	0	0.00258224604713585	0	0	0.0140080723986514	0.0444897135288594	0	0.0236297121490598	0.0123252893895096	0.00898032448834588	0.00103725798599177	0.00183632660395919	0.00403198242333897	0.0042321589700622	0.0417490781828544	0.00950232894677339	0.0495417814289832	0.030533103260376	0	0	0.00430374341189308	0.000613786797997324	0	0	0	0	0.0477132894960193	0.00765647726134048	0.0225664592965825	0.00674813131759171	0.0921673675162047	0.0153013273742203	0.260466064547697	0.00413625783083911	0.232680630939608	0	0.127168873222408	0	0.0359126988555651
0	0.000443795105528721	0.000410792729775117	0	0.000473048078681881	0.00640310375948403	0.000463772626158707	0.000994269200308277	0.000570809204391801	0.00215251529073362	0	0.000775667750263593	0.000473314734870541	0	0	0.00508185074897592	0.01017523436331	0	0.00426584423197463	0.00489079361200092	0.00270694447603575	0.00208870731258791	0.00196067796768322	0.00360258803409278	0.00281371797708017	0.0213654030447924	0.00901075766932869	0.122226312897763	0.0605702117265994	0	0	0.000473314734870541	0	0	0	0	0	0.0178229789078846	0.0409131613276111	0.0655861911708497	0.0171000009274942	0.00537812867676759	0.0435731879215327	0.218011875715204	0.0416704883206124	0.0212132837305093	0.127168873222408	0	0.000383319032029372	0.0415392218774883
0	0	0.0067145968785313	0	0	0	0	0	0.00429893587910809	0	0	0.00857108622329184	0	0	0	0	0.0152124362443386	0.00560942189334674	0.0358669064438908	0.0191703273895055	0.277565444034638	0	0	0	0	0	0	0	0	0	0	0	0	0	0.0740876770288535	0	0	0	0	0	0	0	0	0	0	0	0	0.000383319032029372	0	0.0154948455934775
0	0	0	0	0	0	0	0	0.00036145516128297	0	0	0.00108623588571842	0	0	0	0	0.00814075121554346	0	0.00722599259604423	0.034393334117635	0.00811483818195228	0	0	0	0	0.00311909487243811	0.000729188310603856	0	0.0954000051744413	0	0	0	0	0	0	0	0	0	0	0.00884434854151773	0	0	0.0015880100986484	0.0361417909159649	0.0548292226818807	0.0123954992376045	0.0359126988555651	0.0415392218774883	0.0154948455934775	0
0	0	0	0	0	0	0	0	0	0	0	0	0	0.0426096291767934	0	0	0	0.00273356594572004	0.119533851061897	0	0.157584978760616	0	0	0	0	0	0	0	0	0	0	0	0.0681219418685235	0.0781079385730549	0.262258949276944	0.0241537417918947	0	0	0	0	0	0	0	0	0	0	0	0	0.0913814107391271	0
0	0	0.00917327392199934	0	0	0	0	0	0.00813409399935159	0	0	0.0151745844516929	0	0	0	0.00292947349205526	0.0524787712287712	0.0019083189537735	0.0571028616563803	0.00689659416558801	0.224465951060814	0	0	0.0026225726381895	0	0.00973331151074582	0.000763674706375934	0.0144316620879121	0.0271331288798538	0	0	0.00152250288243035	0	0	0.099203389046143	0	0	0	0	0	0	0	0	0.0147170513367696	0.00220479739079301	0.0200715619042312	0.0343736817820674	0.021055036619239	0.286241563635443	0.146717509173235
0	0	0	0	0	0	0	0	0.000506276960904637	0	0	0.00190507167251353	0	0	0	0	0.0161576717061002	0	0.0132352580196808	0.00138786833001709	0.0140177018307235	0	0	0	0	0	0	0	0.0362670193656109	0	0	0	0	0	0	0	0	0	0	0	0	0	0	0.0656384224912144	0.0697076508397263	0.0244333171025952	0.0614385614385614	0.0691281667465143	0.000925755611532899	0.119563284611828
0	0	0	0	0	0	0	0	0	0	0	0	0	0.00573582015707253	0	0	0	0	0	0	0	0	0	0	0	0	0	0	0	0.0171359252991906	0.0939127018501643	0	0.279354675742508	0.14179519283489	0.148916567743307	0.376517065387902	0.0674297022289374	0	0	0	0	0	0	0	0	0	0	0	0	0
0.000684319755224401	0	0.00278309691634186	0	0	0	0	0	0.00383804850873207	0	0.00131814809993774	0.00669873238145714	0	0.000522501767056839	0	0.0026198450535424	0.0186896573148619	0	0.0119524603510369	0.00124118305936488	0.0159647649370157	0.00234870025079815	0	0.0022983403457856	0.000669052063474374	0.00587380440475928	0.00407932148822837	0.0581326127069681	0.0150817554175617	0.000492180738370656	0.00178587807088339	0.010169483322491	0.090092311122354	0.00244709752906474	0.0639985014985015	0.0534233451772171	0.00228582669599004	0	0.00335864135864136	0.00052396901070848	0.00592352973305354	0	0	0.00823671423786831	0	0.00971888300551109	0.015266551630188	0.048009984705921	0.00507347637257003	0.0413060566107847
0.000723221653454212	0	0.00232834756231637	0	0	0	0	0	0.00251126783918922	0	0.000695083062632731	0.00429631129982905	0	0.000533456378437319	0	0.00069051014774699	0.00517067605675201	0	0.000476944242919818	0	0.00312639488171403	0.00166847558799869	0	0.000815204213262466	0.000706190361362775	0.00492649997600493	0.00502790622551102	0.0503982864116247	0.0207408894111241	0.000511988011988012	0.000624514942105124	0.00644515399312841	0.0584811354779406	0.00128535834620794	0.0943438583888022	0.0290179470507339	0.00243144886002029	0	0.00141834516834517	0	0.00471719291944011	0	0	0.000503695464703263	0	0	0.00106017719654083	0.0119825609857089	0.00528420603939798	0.00428519594949989
0.000896594062637843	0	0	0	0	0	0	0	0	0	0.00170749433586241	0.000627080164048051	0	0.00229768521200025	0	0	0	0	0	0	0	0.00214746889938706	0	0	0	0.00221157244862249	0	0.0119418359418359	0.00169628351446533	0.00118637985116261	0.0262393856143856	0.00177143531573911	0.175385971730619	0.0434574667476701	0.180837273348287	0.16811783349394	0.0310410476769072	0	0.000875101969421928	0	0	0	0	0	0	0	0	0.000389091909017766	0	0
0	0	0.000640962091343771	0	0	0	0	0	0.00114084285279937	0	0	0.00234705895083254	0	0	0	0.00232485557820122	0.0107405762033302	0	0.0072206663115754	0.000727293494725283	0.0081683695417601	0	0	0.00187110939200076	0	0	0	0	0.0100883404949948	0	0	0	0	0	0	0	0	0	0	0.00478438939977402	0	0	0	0.0465109995901785	0.0178899377602481	0.0139652447344755	0.0393364816375495	0.123896547896548	0.000576491822629825	0.0489072546092779
0.00437607994611252	0.00374430474764923	0	0	0.00322946284484746	0.00172769617214062	0.00514813206413452	0.00362965564694671	0	0.00187215237382461	0.00721623373557075	0.00215297522989831	0.00215573899784426	0.00121932886499959	0	0	0	0	0	0	0	0.010958046847117	0	0	0	0.0086562921614468	0.00324820247450808	0.0816824389000121	0	0.00269445756810378	0	0.0226352594773647	0.232223602262015	0	0	0.0217055053789748	0.181654143521848	0.00359341086873184	0.0212437783595279	0.00881533164997732	0.00124486336495232	0.000955788662106249	0	0	0	0	0.0014106011586062	0.0173082322403589	0	0
0	0	0	0	0.0023163043852699	0	0	0.001314022440783	0	0.00260258919693247	0	0	0.033632803660428	0	0	0	0	0	0	0	0	0.00150476763379989	0.00126645601758724	0	0.00907127983427781	0.000917661573399278	0.0594346666518769	0.00465960232885871	0	0	0	0.0510290814158217	0.00376023439167192	0	0	0	0.0200089272429698	0.0493917846859023	0.0787716702060686	0.00154349327143445	0	0.0265102232315347	0	0	0	0	0	0	0	0
0	0.0247444107954913	0	0	0.0531194665489893	0.0192054057561834	0.04572629719453	0	0	0.0206121869947305	0	0	0.0373182373182373	0	0	0	0	0	0	0	0	0	0	0	0	0	0.00468299129760368	0.0241684963133431	0	0	0	0.11475357975358	0.00974460742352425	0	0	0	0.00549875795455363	0.00102148459812693	0	0	0	0.115091012039486	0	0	0	0	0.00128045800939434	0	0	0
0	0	0	0	0	0	0	0	0	0	0	0	0.00148349883332215	0	0	0.0137762155809736	0.0304438251806673	0	0.0130969550380296	0.00863721142927609	0.00593399533328862	0	0	0.00991334521440779	0.00144147697795766	0.0210746980892291	0	0.0169514200469786	0.0207153044324097	0	0	0.00148349883332215	0	0	0	0	0	0.00172061545012365	0	0.00180572116055987	0.00363883137447601	0.14257192844721	0.0197145437273506	0.0277115623650277	0.00138672227854722	0.152507966749453	0.210451952139932	0.0174929237429237	0	0.00870866385127405
0	0	0	0	0.000902375432198108	0	0.00173842720426571	0	0	0	0	0	0.00722677000245585	0	0	0	0	0	0	0	0	0	0	0	0	0	0.00272028187794926	0	0	0	0	0.0144535400049117	0.000635143978563041	0	0	0	0	0.000986095525144263	0	0	0	0.0832316371674972	0	0	0	0	0.0306811011508998	0.00156982536043064	0	0
0	0.0141961469659133	0	0	0.0189006266665242	0.017873380668383	0.0218093594716971	0	0	0.0132821099120962	0	0	0.00567657694418258	0	0	0	0	0	0	0	0	0	0	0	0	0	0	0.0307625676343384	0	0	0	0.052035288655007	0.212539023476523	0	0	0.00199089588538314	0.173298738545077	0	0	0	0	0.00340287878281799	0	0	0	0	0	0	0	0
0	0.0227057960968183	0	0	0.0415930818407599	0.0218420898761069	0.0398415345034562	0	0	0.0195696510335986	0	0	0.0239456761465441	0	0	0	0	0	0	0	0	0	0	0	0	0	0	0.0298811508775922	0	0	0	0.0843304246900031	0.000700300533494862	0	0	0	0	0	0	0	0	0.0333639870063711	0	0	0	0	0	0	0	0
0	0	0	0	0	0	0	0	0	0	0	0	0	0	0	0.00148218947865903	0.00206812891541956	0	0.000755769882682574	0	0	0	0	0	0	0.00352798462042159	0.00323257108627657	0.0287883545026402	0.0222918674246108	0	0	0	0	0	0	0	0	0.00188687716777604	0	0.00378651787896433	0.0140444979154657	0.0121396675613543	0.0315735967909881	0.0783958056685329	0	0.0598462013148838	0.14466058286283	0.05135833583612	0	0.000753734595745368
0	0.00314872627372627	0	0	0.00245874184380773	0.00767689453403739	0.00233725912222781	0.00281293246117367	0	0.00336267657052599	0	0	0.00123117351856355	0.000315958735525998	0	0	0	0	0	0	0	0.00325449744054395	0.00405633014328667	0	0	0	0.00123752445049424	0.0136848018105294	0	0.000730457015798469	0	0.00369352055569064	0	0	0	0	0	0	0	0.000802734550344493	0	0.0128930570389304	0	0	0	0.000773880497382802	0.0161251642733124	0.00399415594975849	0	0
0.00881202755265724	0.0052709374743273	0	0.00287063363986441	0.00617851611229095	0.00289039703841769	0.00822045087779354	0.00848856282723174	0.000909461510598797	0.00337212987815397	0.00940795898779092	0.000785096156765161	0.00866267115345966	0.00221462787400994	0	0	0	0	0	0	0	0.0147452547452547	0	0	0	0.0115881818009478	0.00746364746364746	0.140352341988812	0	0.00439612743277665	0	0.0507385024702637	0.0635037231675887	0	0	0	0.057319986286776	0.00559307470215047	0.03042247607465	0.020941169142608	0.00292564578278864	0.0129510592235528	0	0.00858987559754823	0	0.00155276993002374	0.0231099176053304	0.0515756417265551	0	0
0	0.00424070878616333	0	0	0.0158426479181196	0.00627548833826861	0.00655344655344655	0	0	0.00402714791204	0	0	0.017639923102108	0	0	0	0	0	0	0	0	0	0	0	0	0	0.00177705891991606	0.00257170088716796	0	0	0	0.0317518615837944	0	0	0	0	0	0	0	0	0	0.0218851522066118	0	0	0	0	0.000946096157363763	0.000996038362586405	0	0
0	0	0	0	0	0	0	0.00130890154272851	0	0	0.00110191645624716	0	0	0	0	0	0	0	0	0	0	0.00149805591375618	0	0	0	0.000915161133144784	0	0.00278802547756615	0	0	0	0.00115576096305621	0.057027869360309	0	0	0	0.0740039621395554	0	0	0	0	0	0	0	0	0	0	0	0	0
0.000858987559754823	0	0	0	0	0.000710372537783705	0	0.000928827809358783	0	0	0.000819580614602576	0	0	0.000283238434697365	0	0	0	0	0	0	0	0.00102024342607575	0	0	0	0.000711576559034186	0	0.0050408425194017	0	0.000576491822629825	0	0.00679199465852651	0.0279582885446078	0	0	0	0.00393975525940335	0.000921690822898287	0.00335696287720276	0	0	0.00694252922089394	0	0.00169799866463163	0	0.00060320426699737	0.0113913219946779	0.0198555423657743	0	0
0	0.0110408986148631	0	0	0.018267668617319	0.0281394249078271	0.0136027448251307	0.00301223440236893	0	0.0145846709122143	0	0	0.0169892364444894	0.000320725874583781	0	0	0	0	0	0	0	0.00352428264285557	0.00721977936079398	0	0	0	0.01314022440783	0.0307380234164859	0	0.000756450756450756	0	0.0418196589402815	0.0186591186591187	0	0	0	0.00165940778589	0.00743720407139362	0.00256776862281449	0.000834237793999344	0	0.0531860322965444	0	0.00147697509175082	0	0.00240935535053182	0.0151361920811636	0.0217563812705513	0	0
0.00745812292814513	0.00417222529023771	0	0	0.00610218270101991	0.00286247843066025	0.00812387336229769	0.00557913846950392	0.000452647083374846	0.00334926342106238	0.00697295783800974	0.000778905695417755	0.00855549108824218	0.00189219231472753	0	0	0	0	0	0	0	0.0112814249090641	0	0	0	0.00860699664799893	0.00737082960930803	0.104957542457542	0	0.0043637609683517	0	0.0391108164033928	0.120562624036455	0	0	0	0.0930413818697197	0.00689376305139852	0.0240418135908472	0.015978312838446	0	0.00854072818472056	0	0.0021320194828447	0	0	0.00305747961642363	0.0261148972271798	0	0
0	0.0115021964337033	0	0	0.012239946642279	0.0143449944133315	0.0139652447344755	0.0013994338994339	0	0.0100638474589733	0.00116538562062504	0	0.00122578151775232	0	0	0	0	0	0	0	0	0.00161784265830509	0	0	0	0.000958516369475273	0	0.0253261819387109	0	0	0	0.0355476640148173	0.0467560281945433	0	0	0	0.0107158110804419	0.0013832954524882	0.00120554248336014	0	0	0.00214062546758531	0	0	0	0	0	0.000443092527525245	0	0
0	0.00667456549809491	0	0	0.0623185408341658	0.00477079738443375	0.0414079071613318	0	0	0.00857193850233293	0	0	0.149528553638143	0	0	0	0	0	0	0	0	0	0	0	0.00955063893452519	0	0.125742238057509	0.0427152789071394	0.00151837312777638	0	0	0.442012977238026	0.0520431422479015	0	0	0	0.0336312552600937	0.151255211301401	0.212124717387875	0.0249499072356215	0	0.0949001858092767	0	0	0	0	0.00273060273060273	0	0	0
0.0313797113073786	0.150596015038142	0	0	0.257283096950555	0.0535953408293834	0.14353168199322	0.0055533091247377	0.0012538481926237	0.0584630289781267	0	0	0.088858228572854	0.0468051387632428	0	0	0	0	0.0540579085015754	0	0.0249430904903943	0.00621970621970622	0.00107648761494915	0	0	0	0.0220567492209283	0.0692843502273758	0	0.0179675120446997	0.00745996353103954	0.17172601477001	0.0660292281694795	0.0465042649658034	0.00459081650989797	0	0	0.00770330586844348	0.0196987762970168	0.0118458305180297	0	0.0571379710135691	0	0.000628723578929494	0	0	0.00268154998693921	0.000818781413613203	0.000667721940087745	0
0	0.0173408113625505	0	0	0.0324152808586183	0.0143459555519857	0.034047050147229	0	0	0.0159526261097324	0	0	0.0219861186195351	0	0	0	0	0	0	0	0.00111250127811903	0	0	0	0	0	0.00841237660273352	0.0154380859181676	0	0	0	0.092132306596147	0.0168705300559633	0	0.00383625512123513	0	0.0252339696366744	0.0289937962589896	0.0258039440584001	0.00144024071982906	0	0.0763750946779233	0	0	0	0	0	0	0.00137818685213023	0
0.00219519043048455	0.0245994240134865	0	0	0.127543342733216	0	0.0955710955710956	0	0	0.000874190879396501	0	0	0.13426040964112	0.00460670369933928	0	0	0	0	0	0	0	0	0	0	0	0	0.0129013112367786	0.0102935593303369	0	0.00779719410015405	0	0.287700877802401	0.0234870025079815	0	0	0	0.00652163370609973	0.0132857648680433	0.0103533950636293	0.00553865659406557	0	0.0510431817422699	0	0	0	0	0.00416963545455166	0	0	0
0.00810482953340096	0.0207483636055065	0	0	0.0158277161104682	0.00116215963966829	0.00593399533328862	0	0.000494645266368389	0.0022983403457856	0	0	0	0.0935190557945049	0	0	0	0.0224959233666534	0.114208833671921	0	0.215175689306651	0	0	0	0	0	0.004788937298443	0.0499161136103811	0.00146922194166289	0.00673749520289139	0.0873773411193226	0.150647275293168	0.0728555609249752	0.0949126231718545	0.091903121753868	0	0.0320481045671885	0.0241762667011836	0.0434574667476701	0	0	0	0	0.00409990400224775	0	0	0.0017846128366851	0.00289621272662376	0.151777926090822	0
0.026254579236629	0.134447123873106	0	0.00322326425973259	0.185952175678203	0.13050900410451	0.137256599681175	0.0765260056399297	0.00123298140919286	0.0966934556944963	0.0396544696379952	0.00862210459366857	0.166012844298559	0.143748200580335	0.0010652208558964	0	0	0.0292189495486199	0.041896927406155	0.00339428131242179	0.130525398771844	0.110138803368705	0.0845849482213119	0.00229258795811697	0.132801018387109	0.226850073003919	0.283258909764934	0.468517699031007	0.0924816731796012	0.0250178127273099	0.129116823959231	0.429906093906094	0.100692995367552	0.054923272960934	0.0389510331524037	0	0.0170547123830807	0.0589974642672259	0.167647918916954	0.0677691960984939	0	0.0982260428130105	0.00431979595966734	0.0404655585378477	0.00183632660395919	0.0183963141709621	0.0522136239198035	0.049533919318092	0.117025831311546	0.0011455120595639
0.000875558226965943	0.00694252922089394	0	0	0.00518575608642515	0	0	0	0.000392639859555922	0	0	0	0	0.136238167806396	0	0	0	0.00777790630422209	0.193954265176594	0	0.220673545762938	0	0	0	0	0	0	0.0043903808609691	0.000829294162627496	0.00525517597840268	0.102155612440076	0.00259554973619889	0.170642636893554	0.12999720967127	0.160050198843302	0	0.00201357395602	0.00188159179755818	0.00171010252476648	0	0	0.000784729289402187	0	0	0	0	0	0	0.0720400724005627	0
0	0	0	0	0	0	0	0	0	0	0	0	0	0.00878164474302849	0	0	0	0	0.0398045260313037	0	0.0436718908884695	0	0	0	0	0	0	0	0	0	0.00174429569391917	0	0.0054777468570572	0.00622794424118927	0.0363071520706989	0	0	0	0	0	0	0	0	0	0	0	0	0	0.0123820879581248	0
0.00393283531456834	0.00654280784150914	0	0	0.0437189150818554	0	0.00365865071747425	0	0.000922703669956417	0	0.00488529652166016	0.000805043470431773	0	0.0140609152978325	0	0	0	0	0	0	0	0.00691078468856247	0	0	0	0.00398415345034562	0	0	0	0.0367515468006759	0	0	0.024920507926731	0	0	0	0	0	0	0	0	0	0	0	0	0	0	0	0	0
0.0415978516895948	0.0448150811382835	0	0	0.0617508052485631	0	0.00283190671049018	0	0	0	0	0	0	0.0149228733351956	0	0	0	0	0	0	0	0	0	0	0	0	0	0	0	0.0360791552197802	0	0	0.0274283145726771	0	0	0	0	0	0	0	0	0	0	0	0	0	0	0	0	0
0.000871921432669096	0.000768567816622737	0	0	0.000860748682378616	0	0	0	0.000783813619286198	0	0.00166269374190166	0	0	0.00853891870841023	0	0	0	0	0	0	0	0.00207708185444735	0	0	0	0.00144085858371573	0	0	0	0.0250384151216329	0	0	0.011056244413962	0	0	0	0	0	0	0	0	0	0	0	0	0	0	0	0	0
0	0	0	0	0	0	0	0	0	0	0	0	0	0	0	0	0	0	0	0	0	0	0	0	0	0	0	0	0	0	0	0	0	0	0	0	0	0	0	0	0	0	0	0	0	0	0	0	0	0
0	0	0	0	0.0214381363317534	0	0	0	0	0	0	0	0	0.00206093763058377	0	0	0	0	0	0	0	0	0	0	0	0	0	0	0	0.0062761584384649	0	0	0.00779719410015405	0	0	0	0	0	0	0	0	0	0	0	0	0	0	0	0	0
0	0	0	0	0	0	0	0	0	0	0	0	0	0	0	0	0	0	0	0	0	0	0	0	0	0	0	0	0	0	0	0	0	0	0	0	0	0	0	0	0	0	0	0	0	0	0	0	0	0
0	0	0	0	0.011375584618599	0	0	0	0	0	0	0	0	0.000982058876795719	0	0	0	0	0	0	0	0	0	0	0	0	0	0	0	0.00317752257203534	0	0	0.00342020504953295	0	0	0	0	0	0	0	0	0	0	0	0	0	0	0	0	0
0	0	0	0	0	0	0	0	0	0	0	0	0	0	0	0	0	0	0	0	0	0	0	0	0	0	0	0	0	0	0	0	0	0	0	0	0	0	0	0	0	0	0	0	0	0	0	0	0	0
0	0	0	0	0	0	0	0	0	0	0	0	0	0.000458517591623394	0	0	0	0	0	0	0	0	0	0	0	0	0	0	0	0.000779447982975484	0	0	0.000403779918086242	0	0	0	0	0	0	0	0	0	0	0	0	0	0	0	0	0
0	0	0	0	0	0	0	0	0	0	0	0	0	0	0	0	0	0	0	0	0	0	0	0	0	0	0	0	0	0	0	0	0	0	0	0	0	0	0	0	0	0	0	0	0	0	0	0	0	0
0	0	0	0	0	0	0	0	0	0	0	0	0	0	0	0	0	0	0	0	0	0	0	0	0	0	0	0	0	0	0	0	0	0	0	0	0	0	0	0	0	0	0	0	0	0	0	0	0	0
0	0	0	0	0	0	0	0	0	0	0	0	0	0	0	0	0	0	0	0	0	0	0	0	0	0	0	0	0	0	0	0	0	0	0	0	0	0	0	0	0	0	0	0	0	0	0	0	0	0
0	0	0	0	0.0225034596893893	0	0.005310104914848	0	0	0	0	0	0.0112706085860448	0	0	0	0	0	0	0	0	0	0	0	0	0	0	0	0	0.00315810188870838	0	0	0.0110425740167774	0	0	0	0	0	0	0	0	0	0	0	0	0	0	0	0	0
0.00269430317562337	0.00145332815172711	0	0	0.0168391316978373	0	0.000753227485678708	0	0.000749473674198459	0	0.00150713096640851	0.000324945951880936	0.000765764103657401	0.0433074182624381	0	0	0	0	0	0	0	0.0016569518296208	0	0	0.000380022783281439	0.0017610325915695	0.000383494103521507	0	0	0.0385034998829398	0.0280478506694152	0	0.157832111806198	0.0404133897902699	0.000370465625263772	0.000390721423760046	0	0	0	0	0	0	0	0	0	0	0	0	0	0
0	0	0	0	0	0	0	0	0	0	0	0	0	0.00792132395905981	0	0	0	0	0	0	0	0	0	0	0	0	0	0	0	0.00251094599180724	0.0170799052019539	0	0.0294433181095673	0.00376388646840645	0	0	0	0	0	0	0	0	0	0	0	0	0	0	0	0
0	0	0	0	0	0	0	0	0	0	0	0	0	0	0	0	0	0	0	0	0	0	0	0	0	0	0	0	0	0	0	0	0	0	0	0	0	0	0	0	0	0	0	0	0	0	0	0	0	0
0	0	0	0	0	0	0	0	0	0	0	0	0	0	0	0	0	0	0	0	0	0	0	0	0	0	0	0	0	0	0	0	0	0	0	0	0	0	0	0	0	0	0	0	0	0	0	0	0	0
0	0	0	0	0	0	0	0	0	0	0	0	0	0.0101126975214566	0	0	0	0	0	0	0	0	0	0	0	0	0	0	0	0	0	0	0.0370118213679147	0.0355115113044996	0	0	0	0	0	0	0	0	0	0	0	0	0	0	0	0
0	0	0	0	0	0	0	0	0	0	0	0	0	0.000267067538059904	0	0	0	0	0.000478030367014142	0	0	0	0	0	0	0	0	0	0	0	0	0	0.00376529300296116	0.00128930570389304	0.00135211004776222	0.00224008983457627	0	0	0	0	0	0	0	0	0	0	0	0	0	0
0	0	0	0	0	0	0	0	0	0	0	0	0	0	0	0	0	0	0	0	0	0	0	0	0	0	0	0	0	0	0	0	0	0	0	0	0	0	0	0	0	0	0	0	0	0	0	0	0	0
0	0	0	0	0	0	0	0	0	0	0	0	0	0.000808272427075572	0	0	0	0	0.00388506808402702	0	0.000908477511128309	0	0	0	0	0	0	0	0	0	0	0	0.0339477933217744	0.00658557129145364	0.0172840745092701	0.0183699618521861	0	0	0	0	0	0	0	0	0	0	0	0	0	0
0	0	0	0	0	0	0	0	0	0	0	0	0	0	0	0	0	0	0	0	0	0	0	0	0	0	0	0	0	0	0	0	0	0	0	0	0	0	0	0	0	0	0	0	0	0	0	0	0	0
0	0	0	0	0	0	0	0	0	0	0	0	0	0	0	0	0	0	0	0	0	0	0	0	0	0	0	0	0	0	0	0	0	0	0	0	0	0	0	0	0	0	0	0	0	0	0	0	0	0
0	0	0	0	0	0	0	0	0	0	0	0	0	0	0	0	0	0	0	0	0	0	0	0	0	0	0	0	0	0	0	0	0	0	0	0	0	0	0	0	0	0	0	0	0	0	0	0	0	0
0	0	0	0	0	0	0	0	0	0	0	0	0	0	0	0	0	0	0	0	0	0	0	0	0	0	0	0	0	0	0	0	0	0	0	0	0	0	0	0	0	0	0	0	0	0	0	0	0	0
0	0	0	0	0	0	0	0	0	0	0	0	0	0	0	0	0	0	0	0	0	0	0	0	0	0	0	0	0	0	0	0	0	0	0	0	0	0	0	0	0	0	0	0	0	0	0	0	0	0
0	0	0	0	0	0	0	0	0	0	0	0	0	0	0	0	0	0	0	0	0	0	0	0	0	0	0	0	0	0	0	0	0	0	0	0	0	0	0	0	0	0	0	0	0	0	0	0	0	0
0	0	0	0	0	0	0	0	0	0	0	0	0	0	0	0	0	0	0	0	0	0	0	0	0	0	0	0	0	0	0	0	0.0126075126075126	0	0	0.00746364746364746	0	0	0	0	0	0	0	0	0	0	0	0	0	0
0	0	0	0	0	0	0	0	0	0	0	0	0	0	0	0	0	0	0	0	0	0	0	0	0	0	0	0	0	0	0	0	0.0258870915260771	0	0.00489241275839965	0.0103297405582116	0	0	0	0	0	0	0	0	0	0	0	0	0	0
0.0270983051066039	0.0276659090497641	0	0	0.0826648283348374	0	0.00815564126822405	0.000830524569396973	0.00111262412499162	0	0.00074207718927118	0.000564667343416503	0.007661134485952	0.0295241141733084	0	0	0	0	0	0	0	0.000902860580279935	0	0	0	0	0	0	0	0.0725002531846152	0.000662192696893012	0	0.0958967132967805	0	0	0	0	0	0	0	0	0	0	0	0	0	0	0	0	0
0	0	0	0	0	0	0	0	0	0	0	0	0	0.010910752510901	0	0	0	0	0	0	0	0	0	0	0.00114317268844158	0.000923718745500924	0.00117517192394729	0	0	0	0.0471719291944011	0	0.0816598979588624	0.00394206732234901	0	0	0	0	0	0	0	0	0	0	0	0	0	0	0	0
0	0	0	0	0.0158426479181196	0	0.00491508491508492	0	0	0	0	0	0.00881996155105399	0.000342508806714395	0	0	0	0	0	0	0	0	0	0	0	0	0	0	0	0.000889942066412655	0.00129577212910546	0.0141119384816864	0.0116015245548924	0	0	0	0	0	0	0	0	0	0	0	0	0	0	0	0	0
0.00722677000245585	0.00475728237767898	0	0	0.00267407751484185	0	0.000858987559754823	0	0	0	0	0	0	0.0728386991030571	0	0	0	0	0.01043397413574	0	0.00254674049032557	0	0	0	0	0	0	0.000751037870894758	0	0.0160957253609011	0.05884412083873	0.00446153209171275	0.924980156701191	0.192145528889715	0.139046759056616	0.224658284858954	0.120026027421925	0	0.000881533164997732	0	0	0	0	0	0	0	0	0	0	0
0	0	0	0	0	0	0	0	0	0	0	0	0	0.0291548729048729	0	0	0	0	0.00124532493831715	0	0	0	0	0	0	0	0	0	0	0	0.0180088008506239	0	0.133996099303992	0.102317470120712	0.00604072186806	0.00351567483458621	0	0	0	0	0	0	0	0	0	0	0	0	0	0
0	0	0	0	0	0	0	0	0	0	0	0	0	0.00378083455006532	0	0	0	0	0.00131453673528038	0	0	0	0	0	0	0	0	0	0	0	0.00292394778755777	0	0.142788819313773	0.0183532314679856	0.0616264469475479	0.100160877077996	0	0	0	0	0	0	0	0	0	0	0	0	0	0
0	0	0	0	0	0	0	0	0	0	0	0	0	0.00033829989510892	0	0	0	0	0.000767163398501909	0	0.0013832954524882	0	0	0	0	0	0	0	0	0	0	0	0.0560396222242718	0.00262189020971222	0.0405353267422233	0.0816966816966817	0	0	0	0	0	0	0	0	0	0	0	0	0	0
0	0	0	0	0	0	0	0	0	0	0	0	0	0.000350515691780563	0	0	0	0	0	0	0	0	0	0	0	0	0	0	0	0	0	0	0.0341031276415892	0.00151563238205837	0.001701439391409	0.00446627840244861	0.0562735324640087	0	0	0	0	0	0	0	0	0	0	0	0	0
0	0	0	0	0	0	0	0	0	0	0	0	0	0	0	0	0	0	0	0	0	0	0	0	0	0	0	0	0	0	0	0	0	0	0	0	0	0	0	0	0	0	0	0	0	0	0	0	0	0
0	0	0	0	0	0	0	0	0	0	0	0	0	0	0	0	0	0	0	0	0	0	0	0	0	0	0	0	0	0	0	0	0.00492710223761568	0	0	0.00286573494764621	0	0	0	0	0	0	0	0	0	0	0	0	0	0
0	0	0	0	0	0	0	0	0	0	0	0	0	0	0	0	0	0	0	0	0	0	0	0	0	0	0	0	0	0	0	0	0.00407767060943912	0	0	0.00210177807174052	0	0	0	0	0	0	0	0	0	0	0	0	0	0
0	0	0	0	0	0	0	0	0	0	0	0	0	0	0	0	0	0	0	0	0	0	0	0	0	0	0	0	0	0	0	0	0.00608449521493	0	0	0.00428945256531463	0	0	0	0	0	0	0	0	0	0	0	0	0	0
0	0	0	0	0	0	0	0	0	0	0	0	0	0	0	0	0	0	0	0	0	0	0	0	0	0	0	0	0	0	0	0	0	0	0	0	0	0	0	0	0	0	0	0	0	0	0	0	0	0
0	0	0	0	0	0	0	0	0	0	0	0	0	0	0	0	0	0	0	0	0	0	0	0	0	0	0	0	0	0	0	0	0.0157337977450407	0	0.00348768573067638	0.00692027752467313	0	0	0	0	0	0	0	0	0	0	0	0	0	0
0	0	0	0	0	0	0	0	0	0	0	0	0	0	0	0	0	0	0	0	0	0	0	0	0	0	0	0	0	0	0	0	0	0	0	0	0	0	0	0	0	0	0	0	0	0	0	0	0	0
0	0	0	0	0	0	0	0	0	0	0	0	0	0	0	0	0	0	0	0	0	0	0	0	0	0	0	0	0	0	0	0	0.00790062002816838	0	0.00263422851658146	0.00322946284484746	0	0	0	0	0	0	0	0	0	0	0	0	0	0
0	0	0	0	0	0	0	0	0	0	0	0	0	0	0	0	0	0	0	0	0	0	0	0	0	0	0	0	0	0	0	0	0	0	0	0	0	0	0	0	0	0	0	0	0	0	0	0	0	0
0	0	0	0	0	0	0	0	0	0	0	0	0	0	0	0	0	0	0	0	0	0	0	0	0	0	0	0	0	0	0	0	0	0	0	0	0	0	0	0	0	0	0	0	0	0	0	0	0	0
0	0	0	0	0	0	0	0	0	0	0	0	0	0	0	0	0	0	0	0	0	0	0	0	0	0	0	0	0	0	0	0	0.0163146439053175	0	0	0.0022337332792241	0.00140961444822665	0	0.000433932992072527	0	0	0	0	0	0	0	0	0	0	0
0	0	0	0	0	0	0	0	0	0	0	0	0	0	0	0	0	0	0	0	0	0	0	0	0	0	0	0	0	0	0	0	0	0	0	0	0	0	0	0	0	0	0	0	0	0	0	0	0	0
0	0	0	0	0	0	0	0	0	0	0	0	0	0	0	0	0	0	0	0	0	0	0	0	0	0	0	0	0	0	0	0	0.00128192418268754	0	0.000847285912876226	0.000961259690509833	0	0	0	0	0	0	0	0	0	0	0	0	0	0
0	0	0	0	0	0	0	0	0	0	0	0	0	0.00350855222650094	0	0	0	0	0.00269770390252318	0	0	0	0	0	0	0	0	0	0	0	0	0	0.05600402456048	0.0127382099569204	0.024138079579558	0.0315043846854614	0	0	0	0	0	0	0	0	0	0	0	0	0	0
0	0	0	0	0	0	0	0	0	0	0	0	0	0	0	0	0	0	0	0	0	0	0	0	0	0	0	0	0	0	0	0	0.0253673818628501	0	0.00860822219216068	0.011960973499435	0	0	0	0	0	0	0	0	0	0	0	0	0	0
0	0	0	0	0	0	0	0	0	0	0	0	0	0	0	0	0	0	0	0	0	0	0	0	0	0	0	0	0	0	0	0	0.00180961280099211	0	0.0013787526102797	0.00170836284773213	0	0	0	0	0	0	0	0	0	0	0	0	0	0
0	0	0	0	0	0	0	0	0	0	0	0	0	0.00127948242233957	0	0	0	0	0	0	0	0	0	0	0	0	0	0	0	0	0.00204421263459608	0	0.0515722281557214	0.00643007279893049	0.0267111864622238	0.0443751129135109	0	0	0	0	0	0	0	0	0	0	0	0	0	0
0	0	0	0	0	0	0.000749027956878091	0	0	0	0	0	0	0	0	0	0	0	0	0	0	0	0	0	0	0	0	0.000665604708410892	0	0	0	0.00154847457752022	0.057417531689705	0	0.00435057170808466	0.0153325770817361	0.00974289423656512	0	0	0	0	0	0	0	0	0	0	0	0	0
0	0	0	0	0	0	0	0	0	0	0	0	0	0	0	0	0	0	0	0	0	0	0	0	0	0	0	0	0	0	0	0	0.169343261780237	0	0.0174140557368691	0.0516583769231273	0.00933993703737864	0	0	0	0	0	0	0	0	0	0	0	0	0
0	0	0	0	0	0	0	0	0	0	0	0	0	0.000575109821685164	0	0	0	0	0	0	0	0	0	0	0	0	0	0	0	0	0.000752046878334384	0	0.172076988082972	0.00155708917878598	0.0305181066477727	0.072730157127714	0.00103918358868854	0	0	0	0	0	0	0	0	0	0	0	0	0
0	0	0	0	0	0	0	0	0	0	0	0	0	0	0	0	0	0	0	0	0	0	0	0	0	0	0	0	0	0	0	0	0.000533795511545035	0	0	0	0	0	0	0	0	0	0	0	0	0	0	0	0	0
0	0	0	0	0	0	0.000928314361150182	0	0	0	0	0	0	0	0	0	0	0	0	0	0	0	0	0	0	0	0	0.000803502717378315	0	0	0	0.00290205186518551	0.135224949584331	0	0	0	0.0814981327626577	0	0	0	0	0	0	0	0	0	0	0	0	0
0	0	0	0	0	0	0	0	0	0	0	0	0	0	0	0	0	0	0	0	0	0	0	0	0	0	0	0	0	0	0	0	0	0	0	0	0	0	0	0	0	0	0	0	0	0	0	0	0	0
0	0	0	0	0	0	0	0	0	0	0	0	0	0	0	0	0	0	0	0	0	0	0	0	0	0	0	0	0	0	0	0	0	0	0	0	0	0	0	0	0	0	0	0	0	0	0	0	0	0
0	0	0	0	0	0	0	0	0	0	0	0	0	0	0	0	0	0	0	0	0	0	0	0	0	0	0	0	0	0	0	0	0	0	0	0	0	0	0	0	0	0	0	0	0	0	0	0	0	0
0	0	0	0	0	0	0	0	0	0	0	0	0	0	0	0	0	0	0	0	0	0	0	0	0	0	0	0	0	0	0	0	0	0	0	0	0	0	0	0	0	0	0	0	0	0	0	0	0	0
0	0	0	0	0	0	0.000905294166749692	0	0	0	0	0	0	0	0	0	0	0	0	0	0	0	0	0	0	0	0	0	0	0	0	0.000942379730258518	0.0294388120644451	0	0	0	0.0189187883024861	0	0	0	0	0	0	0	0	0	0	0	0	0
0	0	0	0	0	0	0	0	0	0	0	0	0	0	0	0	0	0	0	0	0	0	0	0	0	0	0	0	0	0	0	0	0	0	0	0	0	0	0	0	0	0	0	0	0	0	0	0	0	0
0	0	0	0	0	0	0	0	0	0	0	0	0	0	0	0	0	0	0	0	0	0	0	0	0	0	0	0	0	0	0	0	0	0	0	0	0	0	0	0	0	0	0	0	0	0	0	0	0	0
0	0	0	0	0	0	0	0	0	0	0	0	0	0	0	0	0	0	0	0	0	0	0	0	0	0	0	0	0	0	0	0	0	0	0	0	0	0	0	0	0	0	0	0	0	0	0	0	0	0
0	0	0	0	0	0	0.00119694987834688	0	0	0	0	0	0	0	0	0	0	0	0	0	0	0	0	0	0	0	0	0.000997221306009905	0	0	0	0.00378794138192634	0.166741060358082	0	0	0	0.111213290021237	0	0	0	0	0	0	0	0	0	0	0	0	0
0	0	0	0	0	0	0	0	0	0	0	0	0	0	0	0	0	0	0	0	0	0	0	0	0	0	0	0	0	0	0	0	0	0	0	0	0	0	0	0	0	0	0	0	0	0	0	0	0	0
0	0	0	0	0	0	0	0	0	0	0	0	0	0	0	0	0	0	0	0	0	0	0	0	0	0	0	0	0	0	0	0	0.0245367009440924	0	0	0	0.0105867339909893	0	0	0	0	0	0	0	0	0	0	0	0	0
0	0	0	0	0	0	0	0	0	0	0	0	0	0	0	0	0	0	0	0	0	0	0	0	0	0	0	0	0	0	0	0	0	0	0	0	0	0	0	0	0	0	0	0	0	0	0	0	0	0
0	0	0	0	0	0	0	0	0	0	0	0	0	0	0	0	0	0	0	0	0	0	0	0	0	0	0	0	0	0	0	0	0.0328358792045943	0	0	0	0.0022941539334982	0	0	0	0	0	0	0	0	0	0	0	0	0
0	0	0	0	0	0	0.00112933468683301	0	0	0	0	0	0	0	0	0	0	0	0	0	0	0	0	0	0	0	0	0.00094984201319043	0	0	0	0.00356291516121785	0.151971266568811	0	0	0	0.0794770523079024	0	0	0	0	0	0	0	0	0	0	0	0	0
0	0	0	0	0	0	0	0	0	0	0	0	0	0	0	0	0	0	0	0	0	0	0	0	0	0	0	0	0	0	0	0	0.0320889301781022	0	0	0	0.00230993215862542	0	0	0	0	0	0	0	0	0	0	0	0	0
0	0	0	0	0	0	0	0	0	0	0	0	0	0	0	0	0	0	0	0	0	0	0	0	0	0	0	0	0	0	0	0	0	0	0	0	0	0	0	0	0	0	0	0	0	0	0	0	0	0
0.00107579800084605	0.000922703669956417	0	0	0.0540008541269575	0	0.0121616464404636	0	0	0	0	0	0.0201433667342758	0.00121360121360121	0	0	0	0	0	0	0	0	0	0	0	0	0	0	0	0.0066666164323965	0	0.00106017719654083	0.0269371826991076	0	0	0	0	0	0	0	0	0	0	0	0	0	0	0	0	0
0	0	0	0	0	0	0	0	0	0	0	0	0	0	0	0	0	0	0	0	0	0	0	0	0	0	0	0	0	0	0	0	0.000686557922862093	0	0	0	0	0	0	0	0	0	0	0	0	0	0	0	0	0
0	0	0	0	0.0378320052913294	0	0.00579076096317476	0	0	0	0	0	0.0210705229525807	0	0	0	0	0	0	0	0	0	0	0	0	0	0	0	0	0.00387833875131797	0	0	0.0180457974389706	0	0	0	0	0	0	0	0	0	0	0	0	0	0	0	0	0
0	0	0	0	0	0	0	0	0	0	0	0	0	0.000338231758171335	0	0	0	0	0.00153362619116044	0	0.0013827259607416	0	0	0	0	0	0	0	0	0	0.00123661316592097	0	0	0	0	0	0	0	0	0	0	0	0	0	0	0	0	0	0	0
0	0	0	0	0	0	0	0	0	0	0	0	0	0	0	0	0	0	0.000614235800775669	0	0.000564857275250817	0	0	0	0	0	0	0	0	0	0	0	0.000716739513154366	0	0	0	0	0	0	0	0	0	0	0	0	0	0	0	0	0
0	0	0	0	0	0	0	0	0	0	0	0	0	0	0	0	0	0	0	0	0.000510587011043077	0	0	0	0	0	0	0	0	0	0	0	0.0682085872006895	0	0.000830935516734626	0	0.00209783969933876	0	0.00177050150692744	0	0	0	0	0	0	0	0	0	0	0
0	0	0	0	0	0	0	0	0	0	0	0	0	0.00104305632255943	0	0	0	0.000370465625263772	0	0	0	0	0	0	0	0	0	0	0	0	0.000377969993094909	0	0.000343841252932162	0.000769095800009471	0	0	0	0	0	0	0	0	0	0	0	0	0	0	0	0
0	0.000627314411401076	0	0	0	0	0	0	0	0	0	0	0	0.0985208471128371	0	0	0	0.0058411154063328	0.133249940548807	0	0.163751186572763	0	0	0	0	0	0	0	0	0.00248714555586593	0.0693435828085738	0	0.0817276338045092	0.0787278428474442	0.112906413524652	0	0.000774594409280756	0.000734932463597672	0.000681542483490536	0	0	0	0	0	0	0	0	0	0.0497538503036365	0
[truncated: 115 more columns]
