# Supplementary material for: Development and Testing of SPIDER-NET: An Interactive Tool for Brain Connectogram Visualization, Sub-Network Exploration and Graph Metrics Quantification
Source: Front Neurosci. 2022 Mar 17;16:818385. doi: 10.3389/fnins.2022.818385 (PMC8968144; doi:10.3389/fnins.2022.818385)
Supplement: Supplementary file 1 [file Data_Sheet_1.ZIP › Supplementary Materials/HC.txt]

0	0.283204156929515	0.064796521526614	0.0375904147763396	0.16845022857021	0.0357656326950658	0.0868929535477273	0	0.0385057497517698	0.0373308275075032	0	0	0.0218786574277559	0.0727478925664937	0	0	0	0	0	0	0.00136584068633173	0	0	0	0	0	0	0	0	0.149662496298901	0	0.0183887096542945	0.0450294712579126	0	0	0	0.0087850613941907	0.00584493611689535	0.00189771062067952	0	0	0.0040032740243454	0	0	0	0	0	0	0.00180621994761049	0
0.283204156929515	0	0.071802625918556	0.0606669324199296	0.145683789953818	0.208144207839684	0.128444771984963	0.00489594385328165	0.0502818943187226	0.213109032259165	0.00343864513479686	0.0107140214677981	0.084193675064324	0.0222903677476716	0.0019427083565781	0	0	0	0.00267669122899412	0	0.00306334108022413	0	0.0246400916220537	0	0.0594329722663352	0.000658458220233513	0.0206061394387266	0.0216684948904732	0	0.0725938275015592	0	0.0320348002168735	0.0240425270315557	0	0.00157058068327962	0	0.018822555227499	0.019475326506406	0.0204986970931875	0.00735452008247155	0	0.0172098071644147	0	0	0	0.00220288509358717	0.00155616526349828	0.00103401667610629	0.00552548734046686	0
0.064796521526614	0.071802625918556	0	0.0299424164637842	0	0.00398140626717395	0	0	0.153553578005761	0.0117206871600609	0.00294284396194711	0.0324560704814778	0	0.0265208738867446	0.0664014056796097	0	0	0	0	0	0	0	0	0	0	0.00181568554615014	0	0	0	0.0194721047621631	0	0	0	0	0	0	0	0	0	0	0	0	0	0	0	0	0	0	0	0
0.0375904147763396	0.0606669324199296	0.0299424164637842	0	0	0.0745226834386377	0	0.0631938785180726	0.0567338987859917	0.0878606484399989	0.115559917396937	0.0575065984204882	0.00582294362443746	0.0172139192007914	0	0.00274598076777215	0	0	0.00130271337588013	0	0.00171843334952466	0.103230113784693	0.0149402653109066	0.00504766126048067	0.00756453381092392	0.027710299407245	0	0.0258964275655989	0	0.025013451037786	0	0	0	0	0	0	0.00488569214203135	0.00384397252750731	0.00712082936636605	0.0037416658171913	0	0.00286699522281426	0	0	0	0	0.00110021510317073	0.00110292334510899	0.0031009812754699	0
0.16845022857021	0.145683789953818	0	0	0	0.0593788201429818	0.435705676524746	0	0	0.0989370225129561	0	0	0.310052569733366	0.0461924043499626	0	0	0	0	0	0	0	0	0.00885089530203902	0	0.0592657528160883	0	0.0164922672226399	0.0133932822470945	0	0.213623613028462	0.0246750380381636	0.292402205458679	0.198296238981082	0.0232831596096396	0.00796346128074278	0.0295064587793166	0.020373772353431	0.0362826199050223	0.0322068725669224	0.00524254393193157	0	0.0163191492322797	0	0	0	0.00216992689703645	0	0	0.00226973409378606	0
0.0357656326950658	0.208144207839684	0.00398140626717395	0.0745226834386377	0.0593788201429818	0	0.0986642245717481	0.0965523290667775	0.00333150476467645	0.433978844638818	0.0184954038509345	0	0.24016164648161	0.00266695479486294	0	0	0	0	0.00373655483060722	0	0.00585781098273747	0.070601034236686	0.14764512136301	0	0.152776982059472	0.00753267383661093	0.0468130155011391	0.0918822699553868	0.0061796813194482	0.0164239620186769	0	0.0564840706067607	0.0114981223181725	0	0	0	0.0129423169075138	0.055518057813228	0.0920879461412171	0.0342214999433244	0	0.04436127081907	0	0.00136542935017894	0	0.0046504350946376	0.00588793900546535	0.00572635168924333	0.0122646555823452	0
0.0868929535477273	0.128444771984963	0	0	0.435705676524746	0.0986642245717481	0	0	0	0.16431957569414	0	0	0.406026978259101	0.0177103411646737	0	0	0	0	0	0	0.00218704593713695	0	0.0110752204776553	0	0.0817518550234612	0	0.0213019119710634	0.0189430740373341	0	0.0999298154816642	0.0120637499470607	0.250801855484745	0.107664634154132	0.0113384754344663	0.0055966461922621	0.0140033128362104	0.0142666152453244	0.0477733421079037	0.0458092694998856	0.00782132295169339	0	0.024874811327055	0	0	0	0.00253134499930188	0	0	0.00356218671414354	0
0	0.00489594385328165	0	0.0631938785180726	0	0.0965523290667775	0	0	0	0.0973182414473812	0.0737286165812121	0	0.0137017033492752	0	0	0.0121234982493246	0	0	0	0	0.00152072768121641	0.282049626957363	0.174750194058958	0	0.0715595751808141	0.0420826476868262	0.0386741274920292	0.0705267457621269	0	0	0	0	0	0	0	0	0	0.0105668049893257	0.0544006270749795	0.0260288638630905	0	0.00629511264389441	0	0.000483362865873641	0	0	0.0018016931601422	0.00540806035714923	0.00200829690221614	0
0.0385057497517698	0.0502818943187226	0.153553578005761	0.0567338987859917	0	0.00333150476467645	0	0	0	0.0177519803111297	0.0169421209995925	0.171222564181449	0	0.0769041088788266	0.151304827288619	0.0302202217851643	0.0667835320857957	0.0559412947195224	0.0425635926889014	0	0.0106573075167564	0.0034545786974528	0	0.0107516284459682	0	0.0139946853606374	0	0.00522312443565883	0	0.0258279818722466	0.0149227064222384	0	0.00182354735882186	0	0	0	0	0.00106089282129795	0	0	0	0	0	0.000322564404714088	0	0.00038929786746595	0.000769192812265414	0	0.00189860609937888	0
0.0373308275075032	0.213109032259165	0.0117206871600609	0.0878606484399989	0.0989370225129561	0.433978844638818	0.16431957569414	0.0973182414473812	0.0177519803111297	0	0.0179919274010582	0.00151850142384621	0.30429836027811	0.00671684559242895	0	0	0	0	0.00281446402822095	0	0.00494425929465681	0.0554149021914964	0.149834306115723	0	0.160101159422144	0.00970307063634024	0.0533867109520544	0.0908192953660061	0.00499657673862374	0.0274031128834434	0	0.0810623672037689	0.0264775551680211	0	0.00135742913315312	0	0.0142069365525408	0.0734203421529025	0.11357195367767	0.0379016619248104	0	0.0427851086027511	0	0.00134971177751217	0	0.00456861274492944	0.00553679890637939	0.00638604219598482	0.0092626453657641	0
0	0.00343864513479686	0.00294284396194711	0.115559917396937	0	0.0184954038509345	0	0.0737286165812121	0.0169421209995925	0.0179919274010582	0	0.095801740213057	0	0.0110588515769958	0.00436234498901254	0.112698180641055	0.0124650113731539	0	0.00305198698901761	0	0.0034688704389506	0.252291937970034	0.0370650387916101	0.261723240762756	0.0468260053149315	0.206146847446069	0.0301077546259499	0.0713185162617912	0.00796318130853793	0.00818040637083344	0.00783212772437187	0	0	0	0	0	0	0.00254050842543102	0.0241995620419953	0.0161590781639219	0.00132047932422909	0.00223476707286118	0	0.00217080642458425	0	0.00245672027328093	0.00378239709345477	0.00570233044902418	0.00676331194892778	0
0	0.0107140214677981	0.0324560704814778	0.0575065984204882	0	0	0	0	0.171222564181449	0.00151850142384621	0.095801740213057	0	0	0.015507890539444	0.0181283239489391	0.0882533372524055	0.103518063378206	0.00677771016285732	0.0321612084667905	0	0.0102572342873274	0.0138066672234607	0	0.0285549116863282	0	0.0378954000978735	0	0.00785224411091394	0	0.00494052533295846	0.0114990498477126	0	0	0	0	0	0	0.00092682279138692	0	0	0	0	0	0.0007096967734868	0	0.000687954751249349	0.00127394822597562	0.000892919025978933	0.00222181608253652	0
0.0218786574277559	0.084193675064324	0	0.00582294362443746	0.310052569733366	0.24016164648161	0.406026978259101	0.0137017033492752	0	0.30429836027811	0	0	0	0.00713419976879782	0	0	0	0	0.00370808750546627	0	0.00561555360042414	0.0133070300326798	0.0640549000014949	0	0.224440900083212	0.00159644236881266	0.064241135961962	0.0804815752556347	0.00827135538181687	0.0602651569494098	0.00779879758736829	0.503909234770097	0.115447983620525	0.00761629568460607	0.0105038916178897	0.00944614625480496	0.0386046421418051	0.15292534934694	0.165010182712291	0.0323879055592394	0	0.0806365705874987	0	0.00207066233800955	0	0.00751160841583884	0.00684705894481083	0.00540737154461929	0.00922305574827787	0
0.0727478925664937	0.0222903677476716	0.0265208738867446	0.0172139192007914	0.0461924043499626	0.00266695479486294	0.0177103411646737	0	0.0769041088788266	0.00671684559242895	0.0110588515769958	0.015507890539444	0.00713419976879782	0	0.11331348408899	0.0289761039180594	0.0235644964738078	0.0478150075693825	0.0325942367919308	0.00278942312991078	0.008418568669555	0.00509555114180385	0	0.0113163414628735	0.00815725909352575	0.0292724404990524	0.00687059106571053	0.0114490759128145	0.00315648560923086	0.215523525896045	0.238443231117857	0.00666225615039109	0.15288586445709	0.15335590839394	0.0192725032726409	0.0154174928647669	0.00565804070106414	0.00105781827581893	0.000932983029696859	0.000771878858870493	0	0.000953235506998016	0	0.000976807520609845	0	0.00169604771541318	0.00167941094523291	0.000898470750752873	0.00275800542694201	0
0	0.0019427083565781	0.0664014056796097	0	0	0	0	0	0.151304827288619	0	0.00436234498901254	0.0181283239489391	0	0.11331348408899	0	0.0201360757220139	0.0218918619458283	0.0603307245459905	0.0191117757280906	0	0.00286324574639291	0	0	0.00836591301552593	0	0.0140714097141522	0	0	0	0.00637054326390649	0.0246435232609977	0	0	0.000820070875298471	0	0	0	0	0	0	0	0	0	0	0	0	0	0	0	0
0	0	0	0.00274598076777215	0	0	0	0.0121234982493246	0.0302202217851643	0	0.112698180641055	0.0882533372524055	0	0.0289761039180594	0.0201360757220139	0	0.197406736787724	0.0088935168871527	0.0310369520256521	0.0960092756214065	0.0103380347130629	0.0233648435145099	0.0110526016720537	0.19524714307455	0.0370046596183976	0.328864366349256	0.0258702435561106	0.036255231967779	0.0332791600132964	0	0.0351745388692981	0	0	0.00415316034351879	0	0	0	0	0.0154484909835542	0.0199413418073205	0.0183960172304277	0	0.00621850310548233	0.0128895268487429	0.00570940765325548	0.0107005654375251	0.0159846415199695	0.0113576462511937	0.00507229757326591	0.0121044132192709
0	0	0	0	0	0	0	0	0.0667835320857957	0	0.0124650113731539	0.103518063378206	0	0.0235644964738078	0.0218918619458283	0.197406736787724	0	0.0421527924425778	0.174412401251079	0.0519080132216003	0.0668972708031731	0	0	0.0406124710444641	0.00168172364744555	0.1152256271648	0.00268183971906116	0.00459108320861307	0.0164686295829631	0	0.0223700620624534	0	0	0.00534543201865235	0	0	0	0	0.000660947022600558	0.00311142292125449	0	0.00347982313758733	0.00102997461041632	0.0205813775812181	0.00365213961753807	0.0166071383432807	0.0256866270490988	0.0113537105144515	0.00884219005614986	0.00609120070188196
0	0	0	0	0	0	0	0	0.0559412947195224	0	0	0.00677771016285732	0	0.0478150075693825	0.0603307245459905	0.0088935168871527	0.0421527924425778	0	0.177534546890783	0	0.0402301380103234	0	0	0	0	0.00534177809367807	0	0	0	0	0.00511159094844337	0	0.00582111518411661	0.0133831992802687	0	0	0	0	0	0	0	0	0	0	0	0	0	0	0.00849561382396082	0
0	0.00267669122899412	0	0.00130271337588013	0	0.00373655483060722	0	0	0.0425635926889014	0.00281446402822095	0.00305198698901761	0.0321612084667905	0.00370808750546627	0.0325942367919308	0.0191117757280906	0.0310369520256521	0.174412401251079	0.177534546890783	0	0.0554754455014075	0.332449129994472	0.00176168301578155	0	0.00395216270572134	0.00284022716100598	0.0333600020746287	0.00163917104736332	0.00299546317705745	0.0121541675163786	0.00235736390306843	0.00536887898009685	0.00479672688577795	0.0228690449625001	0.0266910161337305	0.0080320468037116	0	0	0	0.000848220769826451	0.00318904059772823	0	0.00202688817445148	0	0.0220970987725408	0.00421393220421624	0.0176848449981643	0.0284077925524932	0.0130554414892861	0.120496458568721	0.012007588591766
0	0	0	0	0	0	0	0	0	0	0	0	0	0.00278942312991078	0	0.0960092756214065	0.0519080132216003	0	0.0554754455014075	0	0.0412022021157856	0	0	0	0.0161309973802162	0.150911698171142	0.0362827949413622	0.0271415285863752	0.0905907568300851	0	0	0	0	0	0	0	0	0	0.00672196698003741	0.0319262465550696	0.0469649143184575	0	0.0249411215296531	0.0181521601997272	0.0289617323003477	0.0109994329193814	0.0225752289055661	0.0160434576066788	0.044031669437973	0.0945179441844432
0.00136584068633173	0.00306334108022413	0	0.00171843334952466	0	0.00585781098273747	0.00218704593713695	0.00152072768121641	0.0106573075167564	0.00494425929465681	0.0034688704389506	0.0102572342873274	0.00561555360042414	0.008418568669555	0.00286324574639291	0.0103380347130629	0.0668972708031731	0.0402301380103234	0.332449129994472	0.0412022021157856	0	0.00296113171377748	0	0.00226418769402388	0.00357308358023647	0.016025370192841	0.003188224117694	0.00460761824386301	0.00783667428433021	0.00181685811031303	0.00242108058172602	0.00568473564510507	0.0147783698158753	0.0136218753060352	0.0441880234181473	0	0	0.00117876629774728	0.000852595894815326	0.00238848202227287	0	0.00112151340012434	0	0.0172028505259299	0.00298933170260504	0.0143619064437872	0.0229521102259501	0.0117600885851945	0.259550951609359	0.0174881814137645
0	0	0	0.103230113784693	0	0.070601034236686	0	0.282049626957363	0.0034545786974528	0.0554149021914964	0.252291937970034	0.0138066672234607	0.0133070300326798	0.00509555114180385	0	0.0233648435145099	0	0	0.00176168301578155	0	0.00296113171377748	0	0.145295092558258	0.0616900886451082	0.093153855735221	0.14438197706515	0.0570730260829806	0.103145811205464	0.00755332961699284	0	0	0	0	0	0	0	0	0.0119145351746365	0.0528113842832844	0.0263078313746462	0	0.0059417604076476	0	0.0015128857874112	0	0.00223327545726108	0.00331439365785728	0.00576047380616846	0.00528251874783058	0
0	0.0246400916220537	0	0.0149402653109066	0.00885089530203902	0.14764512136301	0.0110752204776553	0.174750194058958	0	0.149834306115723	0.0370650387916101	0	0.0640549000014949	0	0	0.0110526016720537	0	0	0	0	0	0.145295092558258	0	0.0122854665650178	0.22617424887415	0.0478580385912819	0.0995667136789774	0.109459713895738	0.0028103833219064	0	0	0.0164415272055211	0	0	0	0	0	0.0420355983113003	0.119729545835721	0.0334108696137851	0	0.0179152772097091	0	0	0	0	0.00187703010420442	0.00453698174432964	0.0016288265647559	0
0	0	0	0.00504766126048067	0	0	0	0	0.0107516284459682	0	0.261723240762756	0.0285549116863282	0	0.0113163414628735	0.00836591301552593	0.19524714307455	0.0406124710444641	0	0.00395216270572134	0	0.00226418769402388	0.0616900886451082	0.0122854665650178	0	0.027134606366586	0.187143456052395	0.0161816298328157	0.0324873033941516	0.00691694369130315	0.0032994773880407	0.0176845464775448	0	0	0	0	0	0	0	0.0057662734485468	0.00384889899152196	0	0	0	0.00154806729177963	0	0	0.00238905457544635	0.0023766210167746	0.00400227729567346	0
0	0.0594329722663352	0	0.00756453381092392	0.0592657528160883	0.152776982059472	0.0817518550234612	0.0715595751808141	0	0.160101159422144	0.0468260053149315	0	0.224440900083212	0.00815725909352575	0	0.0370046596183976	0.00168172364744555	0	0.00284022716100598	0.0161309973802162	0.00357308358023647	0.093153855735221	0.22617424887415	0.027134606366586	0	0.149595381382694	0.312724201625814	0.169209275055264	0.0198701489906967	0.0108189793500669	0.00893734137638949	0.066924437556872	0.0145079729249305	0	0	0	0.00782666802308219	0.0931640769342004	0.184010681839581	0.0436949169585874	0.00435487094552612	0.0475263617241121	0.00199155688043953	0.00358468039273024	0	0.00510122089600931	0.00978126042357938	0.00597204455436031	0.00629539263578019	0.00196359864637442
0	0.000658458220233513	0.00181568554615014	0.027710299407245	0	0.00753267383661093	0	0.0420826476868262	0.0139946853606374	0.00970307063634024	0.206146847446069	0.0378954000978735	0.00159644236881266	0.0292724404990524	0.0140714097141522	0.328864366349256	0.1152256271648	0.00534177809367807	0.0333600020746287	0.150911698171142	0.016025370192841	0.14438197706515	0.0478580385912819	0.187143456052395	0.149595381382694	0	0.112728972800046	0.106675636416726	0.0892941699021818	0.00755047696183114	0.0279285616137263	0.00174239625056848	0	0.00379179669343284	0	0	0	0.00262789232473948	0.0266379027193092	0.0304851797392686	0.022306534390293	0.00618004945660744	0.00806147861046557	0.0199159292523639	0.0137174049966837	0.0148046329887055	0.024281005314963	0.0200831067965158	0.0127361013772019	0.0324049542780569
0	0.0206061394387266	0	0	0.0164922672226399	0.0468130155011391	0.0213019119710634	0.0386741274920292	0	0.0533867109520544	0.0301077546259499	0	0.064241135961962	0.00687059106571053	0	0.0258702435561106	0.00268183971906116	0	0.00163917104736332	0.0362827949413622	0.003188224117694	0.0570730260829806	0.0995667136789774	0.0161816298328157	0.312724201625814	0.112728972800046	0	0.245165393361691	0.0692184458299561	0	0	0.0211017950450438	0.00321101338242426	0	0	0	0.00266037366750875	0.0439256148296377	0.132992444627082	0.0260122947502194	0.0204239176929422	0.0111218384570258	0.00668838531527052	0.00599198258639135	0.00504635563712802	0.00483157411738631	0.0100401988042523	0.00712175879274799	0.00708957424634104	0.00920531013230791
0	0.0216684948904732	0	0.0258964275655989	0.0133932822470945	0.0918822699553868	0.0189430740373341	0.0705267457621269	0.00522312443565883	0.0908192953660061	0.0713185162617912	0.00785224411091394	0.0804815752556347	0.0114490759128145	0	0.036255231967779	0.00459108320861307	0	0.00299546317705745	0.0271415285863752	0.00460761824386301	0.103145811205464	0.109459713895738	0.0324873033941516	0.169209275055264	0.106675636416726	0.245165393361691	0	0.0947391744313778	0.00830769347911413	0.00935496510199315	0.0322333043402623	0.00601472847632543	0	0	0	0.00608383856221871	0.0401051787457174	0.272183022095074	0.212778842936804	0.129797680635351	0.0395217902896586	0.0667397700654681	0.0149174897530579	0.0153938455088235	0.0162444157398196	0.0202255215688336	0.10151246461873	0.00873163248263345	0.0153643761886822
0	0	0	0	0	0.0061796813194482	0	0	0	0.00499657673862374	0.00796318130853793	0	0.00827135538181687	0.00315648560923086	0	0.0332791600132964	0.0164686295829631	0	0.0121541675163786	0.0905907568300851	0.00783667428433021	0.00755332961699284	0.0028103833219064	0.00691694369130315	0.0198701489906967	0.0892941699021818	0.0692184458299561	0.0947391744313778	0	0	0	0	0	0	0	0	0	0	0.00995953113138818	0.0592693097344659	0.0833736103904008	0.00802382945259106	0.0998486849537912	0.0333399326709794	0.181211106139183	0.0173812563201628	0.0360706462654421	0.0511713570973256	0.00895111455962894	0.160444857029847
0.149662496298901	0.0725938275015592	0.0194721047621631	0.025013451037786	0.213623613028462	0.0164239620186769	0.0999298154816642	0	0.0258279818722466	0.0274031128834434	0.00818040637083344	0.00494052533295846	0.0602651569494098	0.215523525896045	0.00637054326390649	0	0	0	0.00235736390306843	0	0.00181685811031303	0	0	0.0032994773880407	0.0108189793500669	0.00755047696183114	0	0.00830769347911413	0	0	0.160562147009652	0.108744166965634	0.264378974330255	0.103396288086682	0.0289362374694148	0.112818312149085	0.0292509956044463	0.00736054024818306	0.00626025140927411	0	0	0.00344942012928439	0	0	0	0	0	0	0	0
0	0	0	0	0.0246750380381636	0	0.0120637499470607	0	0.0149227064222384	0	0.00783212772437187	0.0114990498477126	0.00779879758736829	0.238443231117857	0.0246435232609977	0.0351745388692981	0.0223700620624534	0.00511159094844337	0.00536887898009685	0	0.00242108058172602	0	0	0.0176845464775448	0.00893734137638949	0.0279285616137263	0	0.00935496510199315	0	0.160562147009652	0	0.0300832835875713	0.258707357170885	0.273288802356454	0.0744631694546406	0.190348035224235	0.0385628340912329	0.00271819338104969	0	0	0	0	0	0	0	0	0	0	0.00142399351958135	0
0.0183887096542945	0.0320348002168735	0	0	0.292402205458679	0.0564840706067607	0.250801855484745	0	0	0.0810623672037689	0	0	0.503909234770097	0.00666225615039109	0	0	0	0	0.00479672688577795	0	0.00568473564510507	0	0.0164415272055211	0	0.066924437556872	0.00174239625056848	0.0211017950450438	0.0322333043402623	0	0.108744166965634	0.0300832835875713	0	0.159292357787315	0.0295072789091459	0.0226655564745974	0.0386163583504398	0.0626862568221108	0.142363617792127	0.121705072134974	0.0176381171422555	0	0.0804957045042861	0	0.00204524862802582	0	0.00967946909709497	0.00532827674104164	0.00266860927764265	0.00583983705156951	0
0.0450294712579126	0.0240425270315557	0	0	0.198296238981082	0.0114981223181725	0.107664634154132	0	0.00182354735882186	0.0264775551680211	0	0	0.115447983620525	0.15288586445709	0	0	0	0.00582111518411661	0.0228690449625001	0	0.0147783698158753	0	0	0	0.0145079729249305	0	0.00321101338242426	0.00601472847632543	0	0.264378974330255	0.258707357170885	0.159292357787315	0	0.374131496673358	0.292382950683573	0.32776657747069	0.712055542182975	0.0276253031522099	0.00931195157605237	0.00366988309332206	0	0.0177259203250887	0	0	0	0.00334811129951255	0.00259822242367211	0.00177562974643404	0.0101795541462552	0
0	0	0	0	0.0232831596096396	0	0.0113384754344663	0	0	0	0	0	0.00761629568460607	0.15335590839394	0.000820070875298471	0.00415316034351879	0.00534543201865235	0.0133831992802687	0.0266910161337305	0	0.0136218753060352	0	0	0	0	0.00379179669343284	0	0	0	0.103396288086682	0.273288802356454	0.0295072789091459	0.374131496673358	0	0.205269942982748	0.273181498457641	0.0573179694692598	0.00349907048035354	0	0	0	0	0	0	0	0	0	0	0.0017022117521016	0
0	0.00157058068327962	0	0	0.00796346128074278	0	0.0055966461922621	0	0	0.00135742913315312	0	0	0.0105038916178897	0.0192725032726409	0	0	0	0	0.0080320468037116	0	0.0441880234181473	0	0	0	0	0	0	0	0	0.0289362374694148	0.0744631694546406	0.0226655564745974	0.292382950683573	0.205269942982748	0	0.133662481623183	0	0	0	0	0	0	0	0	0	0	0	0	0.0595101818738559	0
0	0	0	0	0.0295064587793166	0	0.0140033128362104	0	0	0	0	0	0.00944614625480496	0.0154174928647669	0	0	0	0	0	0	0	0	0	0	0	0	0	0	0	0.112818312149085	0.190348035224235	0.0386163583504398	0.32776657747069	0.273181498457641	0.133662481623183	0	0.21436017381063	0.00757066186883034	0	0	0	0	0	0	0	0	0	0	0	0
0.0087850613941907	0.018822555227499	0	0.00488569214203135	0.020373772353431	0.0129423169075138	0.0142666152453244	0	0	0.0142069365525408	0	0	0.0386046421418051	0.00565804070106414	0	0	0	0	0	0	0	0	0	0	0.00782666802308219	0	0.00266037366750875	0.00608383856221871	0	0.0292509956044463	0.0385628340912329	0.0626862568221108	0.712055542182975	0.0573179694692598	0	0.21436017381063	0	0.0727382911792407	0.00851104780330799	0.00287010964312107	0	0.0430353398909171	0	0.00290673849758325	0	0.0111233819003503	0.00385375726301082	0	0	0
0.00584493611689535	0.019475326506406	0	0.00384397252750731	0.0362826199050223	0.055518057813228	0.0477733421079037	0.0105668049893257	0.00106089282129795	0.0734203421529025	0.00254050842543102	0.00092682279138692	0.15292534934694	0.00105781827581893	0	0	0	0	0	0	0.00117876629774728	0.0119145351746365	0.0420355983113003	0	0.0931640769342004	0.00262789232473948	0.0439256148296377	0.0401051787457174	0	0.00736054024818306	0.00271819338104969	0.142363617792127	0.0276253031522099	0.00349907048035354	0	0.00757066186883034	0.0727382911792407	0	0.242709878113128	0.0747598107064131	0	0.346277889995157	0	0.0333143393185481	0	0.11145997374058	0.0660500637884282	0.0146066427850602	0	0
0.00189771062067952	0.0204986970931875	0	0.00712082936636605	0.0322068725669224	0.0920879461412171	0.0458092694998856	0.0544006270749795	0	0.11357195367767	0.0241995620419953	0	0.165010182712291	0.000932983029696859	0	0.0154484909835542	0.000660947022600558	0	0.000848220769826451	0.00672196698003741	0.000852595894815326	0.0528113842832844	0.119729545835721	0.0057662734485468	0.184010681839581	0.0266379027193092	0.132992444627082	0.272183022095074	0.00995953113138818	0.00626025140927411	0	0.121705072134974	0.00931195157605237	0	0	0	0.00851104780330799	0.242709878113128	0	0.223450549305478	0.0331433862269591	0.0829750086567823	0.00537438020311059	0.00689349141873326	0.003546612954258	0.0084193374835608	0.0218012281670703	0.0615626974843119	0.000796221484412299	0.00321310523854167
0	0.00735452008247155	0	0.0037416658171913	0.00524254393193157	0.0342214999433244	0.00782132295169339	0.0260288638630905	0	0.0379016619248104	0.0161590781639219	0	0.0323879055592394	0.000771878858870493	0	0.0199413418073205	0.00311142292125449	0	0.00318904059772823	0.0319262465550696	0.00238848202227287	0.0263078313746462	0.0334108696137851	0.00384889899152196	0.0436949169585874	0.0304851797392686	0.0260122947502194	0.212778842936804	0.0592693097344659	0	0	0.0176381171422555	0.00366988309332206	0	0	0	0.00287010964312107	0.0747598107064131	0.223450549305478	0	0.0816127349199818	0.0480373310884594	0.0849649078292721	0.0635120597415	0.120128631693698	0.0125402679256881	0.0370170934592524	0.179679202208272	0	0.0420150491016544
0	0	0	0	0	0	0	0	0	0	0.00132047932422909	0	0	0	0	0.0183960172304277	0	0	0	0.0469649143184575	0	0	0	0	0.00435487094552612	0.022306534390293	0.0204239176929422	0.129797680635351	0.0833736103904008	0	0	0	0	0	0	0	0	0	0.0331433862269591	0.0816127349199818	0	0	0.171568778248666	0.00222063267886142	0.0269808644635335	0.00198017345874242	0.00250848125085469	0.0264157277526577	0	0.023183810620337
0.0040032740243454	0.0172098071644147	0	0.00286699522281426	0.0163191492322797	0.04436127081907	0.024874811327055	0.00629511264389441	0	0.0427851086027511	0.00223476707286118	0	0.0806365705874987	0.000953235506998016	0	0	0.00347982313758733	0	0.00202688817445148	0	0.00112151340012434	0.0059417604076476	0.0179152772097091	0	0.0475263617241121	0.00618004945660744	0.0111218384570258	0.0395217902896586	0.00802382945259106	0.00344942012928439	0	0.0804957045042861	0.0177259203250887	0	0	0	0.0430353398909171	0.346277889995157	0.0829750086567823	0.0480373310884594	0	0	0	0.0410082539577583	0.00399488094047573	0.245487587420603	0.116835286583149	0.0246257818257049	0	0.00432426286611667
0	0	0	0	0	0	0	0	0	0	0	0	0	0	0	0.00621850310548233	0.00102997461041632	0	0	0.0249411215296531	0	0	0	0	0.00199155688043953	0.00806147861046557	0.00668838531527052	0.0667397700654681	0.0998486849537912	0	0	0	0	0	0	0	0	0	0.00537438020311059	0.0849649078292721	0.171568778248666	0	0	0.00180263274797768	0.105804302429129	0.00190667595954353	0.00240543175216902	0.0336388800954675	0	0.0193981715368063
0	0	0	0	0	0.00136542935017894	0	0.000483362865873641	0.000322564404714088	0.00134971177751217	0.00217080642458425	0.0007096967734868	0.00207066233800955	0.000976807520609845	0	0.0128895268487429	0.0205813775812181	0	0.0220970987725408	0.0181521601997272	0.0172028505259299	0.0015128857874112	0	0.00154806729177963	0.00358468039273024	0.0199159292523639	0.00599198258639135	0.0149174897530579	0.0333399326709794	0	0	0.00204524862802582	0	0	0	0	0.00290673849758325	0.0333143393185481	0.00689349141873326	0.0635120597415	0.00222063267886142	0.0410082539577583	0.00180263274797768	0	0.0339262551689601	0.119072707394423	0.327994139660815	0.203650636190361	0.0058385226871053	0.0561973032829633
0	0	0	0	0	0	0	0	0	0	0	0	0	0	0	0.00570940765325548	0.00365213961753807	0	0.00421393220421624	0.0289617323003477	0.00298933170260504	0	0	0	0	0.0137174049966837	0.00504635563712802	0.0153938455088235	0.181211106139183	0	0	0	0	0	0	0	0	0	0.003546612954258	0.120128631693698	0.0269808644635335	0.00399488094047573	0.105804302429129	0.0339262551689601	0	0.0125236030392827	0.0275489127609638	0.0760260036261838	0.00217001563237485	0.136076159280642
0	0.00220288509358717	0	0	0.00216992689703645	0.0046504350946376	0.00253134499930188	0	0.00038929786746595	0.00456861274492944	0.00245672027328093	0.000687954751249349	0.00751160841583884	0.00169604771541318	0	0.0107005654375251	0.0166071383432807	0	0.0176848449981643	0.0109994329193814	0.0143619064437872	0.00223327545726108	0	0	0.00510122089600931	0.0148046329887055	0.00483157411738631	0.0162444157398196	0.0173812563201628	0	0	0.00967946909709497	0.00334811129951255	0	0	0	0.0111233819003503	0.11145997374058	0.0084193374835608	0.0125402679256881	0.00198017345874242	0.245487587420603	0.00190667595954353	0.119072707394423	0.0125236030392827	0	0.276043000114944	0.0509479024295893	0.00426769072355434	0.0238659237954222
0	0.00155616526349828	0	0.00110021510317073	0	0.00588793900546535	0	0.0018016931601422	0.000769192812265414	0.00553679890637939	0.00378239709345477	0.00127394822597562	0.00684705894481083	0.00167941094523291	0	0.0159846415199695	0.0256866270490988	0	0.0284077925524932	0.0225752289055661	0.0229521102259501	0.00331439365785728	0.00187703010420442	0.00238905457544635	0.00978126042357938	0.024281005314963	0.0100401988042523	0.0202255215688336	0.0360706462654421	0	0	0.00532827674104164	0.00259822242367211	0	0	0	0.00385375726301082	0.0660500637884282	0.0218012281670703	0.0370170934592524	0.00250848125085469	0.116835286583149	0.00240543175216902	0.327994139660815	0.0275489127609638	0.276043000114944	0	0.14242460491828	0.0068263201638648	0.0498398513976941
0	0.00103401667610629	0	0.00110292334510899	0	0.00572635168924333	0	0.00540806035714923	0	0.00638604219598482	0.00570233044902418	0.000892919025978933	0.00540737154461929	0.000898470750752873	0	0.0113576462511937	0.0113537105144515	0	0.0130554414892861	0.0160434576066788	0.0117600885851945	0.00576047380616846	0.00453698174432964	0.0023766210167746	0.00597204455436031	0.0200831067965158	0.00712175879274799	0.10151246461873	0.0511713570973256	0	0	0.00266860927764265	0.00177562974643404	0	0	0	0	0.0146066427850602	0.0615626974843119	0.179679202208272	0.0264157277526577	0.0246257818257049	0.0336388800954675	0.203650636190361	0.0760260036261838	0.0509479024295893	0.14242460491828	0	0.00785883863021795	0.0666423099681757
0.00180621994761049	0.00552548734046686	0	0.0031009812754699	0.00226973409378606	0.0122646555823452	0.00356218671414354	0.00200829690221614	0.00189860609937888	0.0092626453657641	0.00676331194892778	0.00222181608253652	0.00922305574827787	0.00275800542694201	0	0.00507229757326591	0.00884219005614986	0.00849561382396082	0.120496458568721	0.044031669437973	0.259550951609359	0.00528251874783058	0.0016288265647559	0.00400227729567346	0.00629539263578019	0.0127361013772019	0.00708957424634104	0.00873163248263345	0.00895111455962894	0	0.00142399351958135	0.00583983705156951	0.0101795541462552	0.0017022117521016	0.0595101818738559	0	0	0	0.000796221484412299	0	0	0	0	0.0058385226871053	0.00217001563237485	0.00426769072355434	0.0068263201638648	0.00785883863021795	0	0.0388047822362825
0	0	0	0	0	0	0	0	0	0	0	0	0	0	0	0.0121044132192709	0.00609120070188196	0	0.012007588591766	0.0945179441844432	0.0174881814137645	0	0	0	0.00196359864637442	0.0324049542780569	0.00920531013230791	0.0153643761886822	0.160444857029847	0	0	0	0	0	0	0	0	0	0.00321310523854167	0.0420150491016544	0.023183810620337	0.00432426286611667	0.0193981715368063	0.0561973032829633	0.136076159280642	0.0238659237954222	0.0498398513976941	0.0666423099681757	0.0388047822362825	0
0	0.00144764450812938	0	0	0.00181491427749414	0	0	0	0	0.000970493907136066	0	0	0.00784016605098951	0.0554823839413518	0	0	0	0.00727803831503263	0.0811043163655257	0	0.0858296425958096	0	0	0	0	0	0	0	0	0.00269176478371605	0.0120061669722282	0.0134787885409143	0.178283561496504	0.155135628699185	0.351346312476687	0.0180774959220088	0	0	0	0	0	0	0	0	0	0	0	0	0.0659334685837965	0
0.00189033638166987	0.00601349843404236	0	0.00357582123437149	0.00354887821210763	0.0147005691075583	0.00497274739382266	0.00249686119464064	0.00191970967699956	0.0113355726400418	0.00736256935255704	0.00230951868589216	0.011502527047351	0.00339156468957565	0.000651451543893872	0.00890168817914948	0.0115630526538126	0.00579212845047291	0.0645878464685729	0.0291087616242009	0.151377940969889	0.00550394468397553	0.00201552753126372	0.00451687987220721	0.00796194762436303	0.0191332347645758	0.00867391283368828	0.0117475722210725	0.0174525245513954	0.00300265762197645	0.00151599555069689	0.00723273770460916	0.0125762984811029	0	0.0706930055492175	0	0	0.000839901109008739	0.00147954080029571	0.00221716542480764	0	0.000977256978263372	0	0.00940408303264692	0.00473486912207063	0.00525179610098199	0.010078455304789	0.0124613914563042	0.328869619420924	0.107879295181463
0	0	0	0	0	0	0	0	0	0	0	0	0	0	0	0	0	0	0.00411142122242846	0	0.00676816779472037	0	0	0	0	0	0	0	0.0166959106552094	0	0	0	0	0	0	0	0	0	0	0.01184453716598	0	0	0	0.058712490124545	0.0623768227261238	0.0254473826621346	0.0586982673527799	0.0603490209579769	0.00641550257017437	0.139744898178615
0.00149481183482629	0.00294451334548648	0	0	0.0204444847781603	0.00182393277873111	0.0110506190180379	0	0	0.00200947578474536	0	0	0.00946635198332533	0.0162517896339459	0	0	0	0	0	0	0	0	0	0	0	0	0	0.00388222985092589	0	0.0925529486864149	0.16240409072633	0.0273247905662032	0.394597876257856	0.218123981377966	0.172165473279134	0.447978123137166	0.133800253728437	0.00537516622332999	0.00284211717062142	0	0	0	0	0	0	0	0	0.00201175451287791	0	0
0.00151119308436541	0.00368887233727076	0	0.00310593809307435	0.00409361776097671	0.00942834719567572	0.00426333011098938	0.00441251228909825	0.00148239703574971	0.0090759702122604	0.00822471458788263	0.00176585704215102	0.0120887576989121	0.00376645278712406	0.00144398180218264	0.00826217957061525	0.00827551189694291	0	0.010798597606014	0.00583445137797952	0.0134316230576224	0.00759531537776509	0.00322925878523062	0.00419124971281353	0.00888234842447095	0.0159813903761786	0.0139088006363732	0.0440966301489394	0.0111749122100197	0.00304731980948073	0.0032645471056957	0.00945039503069381	0.0282809442727549	0	0.0316470990165203	0.0050008596443873	0.0115777914127731	0.00395125446446041	0.00840920758616224	0.015835336657229	0.0146332974190025	0.00575437836611233	0.0133580273211641	0.0149380400019114	0.00832631253827757	0.0134682508387159	0.0196259165477561	0.0522116126573464	0.0334354717747885	0.0555454811853349
0.00256370132083321	0.00505455039294669	0	0.00466723188207368	0.00482012629283408	0.0115225245918367	0.00481440696766492	0.00468498824103627	0.00177064149988508	0.0103029557510112	0.00786401800603661	0.00181430450628296	0.0147471713053623	0.00484505039306397	0	0.00623592158425579	0.00272078484627235	0	0.00299101685269486	0.00284752517198203	0.00317229285903928	0.00737505458779718	0.00301203547323865	0.00405587493180494	0.00753254902104144	0.0136118905451991	0.0119561735480008	0.0352070427152321	0.0117827784796185	0.00474447451970191	0.0051451936112533	0.0131240863828533	0.13511628758097	0.00511100094307329	0.137221511615903	0.0242896121312622	0.052328555886405	0.0043770347467958	0.00459905289516406	0.00938371076496342	0.00967346144704625	0.00527226492262063	0.0100459187943129	0.00948609005546146	0.00377992615345908	0.00998993563100554	0.0138937498970227	0.0200287993370842	0.0176844065137175	0.0142152915719241
0.00139710742766248	0.00342352591294099	0	0.00262624255640914	0.0112053000683282	0.00420571452231801	0.00675849248888263	0.00182870807928225	0	0.00380349394488269	0.00317652662345435	0.00108044441105653	0.00887726524217497	0.0131695954039097	0	0	0	0	0	0	0.000478250977230091	0.00274494632225486	0	0	0.00244446584909677	0.00357656225576112	0.00221330593542337	0.010116408759978	0	0.0549767741486761	0.09027180776666	0.01724641735538	0.336814866293773	0.12360717967177	0.215454055952979	0.23687738171362	0.144929587060024	0.00623173762901561	0.00319117859612768	0.0035627256968461	0	0.00243781185624287	0	0.00550184488673012	0	0.00349599905265956	0.00715943470565374	0.00628985082137852	0.00112809242074972	0
0	0	0	0.00196379689601038	0	0.00594677651144867	0	0.00277494529796916	0	0.00474130036951926	0.00659701425722718	0	0.00626649790818777	0	0	0.00614086760996969	0.00749684198557509	0	0.010278607619755	0.00544811509442319	0.0132415544338038	0.00579701733699871	0	0.00356088400346096	0.0057637281695672	0.0117093564738764	0.00797425941915814	0.0327962211334245	0.00645163013818835	0	0	0.00589013683702782	0.000833091395157668	0	0	0	0.00109920570413207	0.00245023471957795	0.00889899873520414	0.0260255330378673	0.0121767736628243	0.00741875555562653	0.0117403959792461	0.0640458790178499	0.0171578576086743	0.0360202168861017	0.068039901150148	0.165915297743851	0.0237090577387573	0.0644953923516379
0	0.00235752671489606	0	0.0011362130967628	0.00280245342470844	0.00512455244494958	0.00325867607747632	0.00247081637664914	0	0.00493137574746684	0.0021041457372348	0	0.00888987650801236	0.00227419180852578	0	0	0	0	0	0	0	0.00337977764713299	0	0	0.00328352488924866	0.00257135820377225	0	0.0208535641200008	0	0.00988054216993256	0.0133305188132643	0.00733971803193964	0.298273050384372	0.0167693370354318	0.00462212250780357	0.0695693844289868	0.46139394447878	0.0116384832163079	0.00766370692857317	0.00959857204545235	0.00547876100283155	0.00605514554974632	0	0.00439074582201801	0	0.00467655440648405	0.00676023118873634	0.0103272108974056	0	0
0.00942085836813746	0.0463889837308265	0	0.00587300638266062	0.0490470252534745	0.104542135781598	0.0691980088102891	0.0198849292548471	0	0.125088271174515	0.00585614349356919	0	0.216309536703526	0.00199311576625678	0	0	0	0	0	0	0	0.0187896381445439	0.0641910212725953	0	0.196670726511254	0.00372610140368851	0.0908169837918934	0.0707368404957381	0.00171308268096345	0.0124714230781126	0.00711292093865904	0.111938656706423	0.0475449285131841	0.0101300582747874	0	0.0301733984905203	0.175940342438878	0.319540518633248	0.166157014068716	0.0294180893278591	0	0.149396058762246	0	0.00146869478680871	0	0.0278217088526907	0.00769008598730984	0.00396814765306671	0	0
0.00671958911395574	0.0260908467976492	0	0.00379466122806993	0.0279178612255316	0.0521955378302788	0.0305592084838765	0.00993354260847072	0	0.0512320591524597	0.00741749175913906	0	0.112083234037467	0.00113123391937128	0	0	0	0	0.000578859438949013	0	0.000473193813902328	0.0128456507993238	0.0148507653514201	0	0.0486847072186061	0.0049188782485114	0.0115005203111074	0.0357822222109577	0	0.00616920357606955	0.00105016520358227	0.0932683805057013	0.0777410615932459	0.001079039892691	0	0.00316693519677212	0.157737704576421	0.209753077119418	0.0459968137422662	0.028195074995749	0	0.304852591897854	0	0.0135393459929673	0	0.0670120845308989	0.0354601947766607	0.0104676099517137	0	0
0	0.00666992510235804	0	0.00208344081896323	0.00550825789965906	0.0175026280254139	0.00571255526665638	0.00493122170342386	0	0.0133339931620011	0.00607415171268747	0	0.0249793643107666	0	0	0.0121965788761002	0.0198012145886555	0	0.0180645983323291	0.0113334044276121	0.0126494137685352	0.00937875823169084	0.00914024548818464	0	0.0158396995049335	0.0182613310178013	0.0109081637286037	0.0297204629175344	0.0209931218717041	0	0	0.0156413646971753	0	0	0	0	0.00459073486700209	0.0826747462424309	0.0215217205872795	0.019626420632405	0.00308901716727548	0.262487750328381	0.00374547633639899	0.0662394887250704	0.0129990791032724	0.301405902689352	0.220985999184403	0.0454199439906242	0.00226761130679255	0.0208213229334107
0	0	0	0	0.00190113151638539	0.00413374317318189	0.00312247243328831	0	0	0.00429786043994896	0.0029676914095786	0	0.00857403159458656	0	0	0	0	0	0	0	0	0.00369923105286887	0.00158171466105721	0	0.0071477128273862	0.00244476028177652	0	0.0139523213491224	0	0	0	0.00595797426030577	0.00132027745566341	0	0	0	0.0032752070951279	0.0607769010762116	0.010225116161806	0.00883206072277445	0	0.150371390169771	0	0.00767954269339246	0	0.0698864330892044	0.0348889797569663	0.00932373398511488	0	0
0.00401325184497653	0.0135198649730754	0	0.00586116709809412	0.0130464847557259	0.041796917023021	0.0132893162031665	0.011310794274924	0	0.0366712663285549	0.00696587535398137	0	0.0653900616166383	0.0019671897720036	0	0.00176524857456001	0	0	0	0	0	0.0139131139368588	0.0130330854802383	0	0.0300597434371636	0.00594544288549265	0.00779885482205762	0.0391840034965001	0	0.00828204340886732	0.00833148595227463	0.0501651739960236	0.298437306388519	0.011073912304361	0.00191627495629118	0.0413816296587964	0.531829154617219	0.0516110091300458	0.0226501987069711	0.0177640929810026	0	0.0771489116044952	0	0.007049133082101	0	0.0177380488040948	0.0119194420522188	0.00836312066196053	0	0
0.00288598447044779	0.0101759863273242	0	0	0.00924730541891282	0.0231085574461923	0.00968399481277075	0.00569254588416622	0	0.0202521596867974	0	0	0.0447378772287611	0.000985405748558041	0	0	0	0	0.000716161317200595	0	0.000597982322315611	0.00675911684030556	0.00715494013167319	0	0.019059842004054	0	0.00578662840325787	0.0171065689559451	0	0.00620394266578	0.00598286713631918	0.032450868269681	0.0472336625391184	0.00771991089030785	0	0.0183517043473519	0.0984561400106205	0.0335448671869662	0.0129029294788199	0.00937780776140064	0	0.0616073243710152	0	0.00666255911176631	0	0.0167420741803228	0.0122461437893058	0.00393406312183564	0	0
0	0	0	0	0	0.00299877208079831	0	0	0	0.00242141262046581	0.00201280320753609	0	0.00327818455539239	0.000314567541086745	0	0.00359058264354935	0.00497396652809318	0	0.00520856107875353	0	0.00565394749619904	0	0	0	0.00428355330558839	0.00518528855337641	0.00412317534624416	0.0100929190337958	0	0	0	0	0	0	0	0	0	0.016053748053956	0.00877519165482449	0.00958500721325187	0	0.0320602866334036	0	0.113482136433818	0.00601930960742272	0.0982476233920966	0.161886713906266	0.0798828366967973	0.00422053629906768	0.0161748221754051
0	0.00698874560863347	0	0.00430625077761082	0.00662631032533831	0.0217983886287724	0.00799686041529058	0.0110574014694471	0	0.0173212432492899	0.00809950240247342	0	0.0322683350441477	0	0	0.00105112150604982	0	0	0	0	0	0.0160451993041551	0.0146399039009861	0	0.0210061877724925	0.00658094640892289	0.00767731920626483	0.0358866779471822	0	0.00125692886083216	0	0.0214178756864332	0.00574296704942509	0	0	0	0.005996199451375	0.0262585262409458	0.0198809070597352	0.016229690782194	0	0.0604061706479632	0	0.00902785467096625	0	0.0453962300550264	0.0418672139539355	0.0100726616276026	0	0
0.00146104691539662	0.00608557341500677	0	0.00408466105255539	0.00273479952728291	0.0202223129775248	0.0059626178628811	0.0129481964480192	0	0.0154070605758542	0.0145684148559391	0.00158705660291188	0.0224661831710054	0.000796497809831399	0	0.00552782291747425	0	0	0.00182266877308273	0	0	0.0176717194584978	0.0128898899060152	0.00905734214260657	0.0138964581775634	0.0152282158037096	0.00977336573618364	0.0741918678365949	0	0	0.00039198558943833	0.0205311860229946	0.0676343533824065	0	0	0	0.101646303299843	0.0255577699053385	0.0354168566517964	0.041521049040482	0.0168382969837769	0.0398068324936759	0.0142242685133901	0.0192132204465539	0	0.0314088460818499	0.0367674529014354	0.0493774713324013	0.00100389831598247	0
0	0.00942426507330113	0	0.00643488113293647	0.0136520145973547	0.0459986645242008	0.0123988039831718	0.021228766565589	0	0.0313949402743023	0.0109866719393518	0	0.0629541490856993	0	0	0	0	0	0	0	0	0.0236273746477402	0.0237774653753315	0	0.0369824360926852	0.00565015654999132	0.0108189827477586	0.0464700486469736	0	0	0	0.0432083770715145	0.0131735095031193	0	0	0	0.0250235656264412	0.0408521402732419	0.0354944499853379	0.0245337808752046	0	0.0982264966888327	0	0.00891111500929348	0	0.0238362800131128	0.0210327154444565	0.00693751867655012	0	0
0	0.00196138930079011	0	0	0.00272915301732514	0.00651187263336456	0.00291200544743199	0	0	0.00496357258097749	0	0	0.0114872575495662	0	0	0	0	0	0	0	0	0	0	0	0.00380658981544138	0	0	0.00246304892834391	0	0.00297664707447511	0	0.00936608503871245	0.122895328103998	0.00376682584355199	0	0.0148493470338642	0.198184894023332	0.00884201499113988	0.00261041985934377	0.00193449252034133	0	0.0132108887497263	0	0	0	0.00187663133161442	0	0.000777656233133938	0	0
0	0.00375175491790121	0	0.00324031686576304	0.00162328982062249	0.0141113226689342	0.00287587614477971	0.0105506550009464	0	0.0114981812854452	0.0108515230416598	0.000826045388213604	0.0127315195090037	0.000514706747628359	0	0.00402546618865365	0	0	0.000842153853077136	0	0	0.0133862191031304	0.0102283292888551	0.0060183960638803	0.00937184466824192	0.0119672294388754	0.00620763975520621	0.0492702068715636	0	0	0	0.0120297935225706	0.0128160166409287	0	0	0	0.0174128366474585	0.0199699302926752	0.0240455669901523	0.029491041261013	0.00905365613585313	0.037450976915573	0.00683024095809755	0.0317460565875307	0.00217989468331982	0.0459132742071364	0.0557664070436954	0.0699802471065914	0.00126500803676081	0
0	0.00249225418252962	0	0.00231098654551503	0.0020777288636734	0.0126713888756896	0.0029033918553432	0.00885797815234952	0	0.0108536350681818	0.00431815036339889	0	0.0176845472621667	0	0	0	0	0	0	0	0	0.00766646594467655	0.00928736116240301	0	0.0128505802664044	0.00344661045327241	0.00416864684849063	0.025894348926401	0	0	0	0.0140978146489066	0.0177719478279337	0	0	0	0.025570164232545	0.0213721328488035	0.0176222227104021	0.0140472400398191	0	0.0383657241645856	0	0.0127144256287456	0	0.0337163374626289	0.0344737121344345	0.0235435967849893	0	0
0	0.00184188482354997	0	0.00117861420941776	0.00110663566292681	0.00636074305571036	0.0022835947080855	0.00156633167719199	0	0.00542306148880337	0.00118569489764758	0	0.00905622781877274	0	0	0	0	0	0	0	0	0.0019635695311351	0.00169022956771099	0	0.00477848789864223	0.00107351875457895	0	0.014361707586209	0	0	0	0.0068447752198429	0.185482730832151	0	0	0.00452470446352694	0.298072234433044	0.011659224004253	0.00578943460533578	0.00734893891593532	0	0.0137092955190365	0	0.00251809011252632	0	0.00512105570602646	0.00474253051369788	0.00574719600229136	0	0
0	0.00974233053450104	0	0.00306687179507674	0.00783597060344751	0.0336578979940477	0.0086122264445838	0.0121498786356138	0	0.0268452780734495	0.00508436729093709	0	0.0433025605936959	0	0	0.00149137879385688	0	0	0	0	0	0.0112072386384648	0.0198698638715284	0	0.0280268838604248	0.00432300159346263	0.00890975283395452	0.0346897074368424	0	0.00146043486994003	0	0.0238374796933383	0.052114443816717	0	0	0	0.0852765770962479	0.0205983145293258	0.0174244112233929	0.0143401941464437	0	0.042428529940238	0	0.00301406549436542	0	0.0154840831455415	0.00825861666434033	0.0048881897973287	0	0
0.0114252922664867	0.0541178833631351	0	0.00863779766675979	0.0907665560781988	0.103035085591363	0.12803799270254	0.0118449344708134	0	0.124022209171948	0	0	0.429449447676817	0.0020820787002881	0	0	0	0	0.0057721447638667	0	0.00565637353957185	0.0106108546928376	0.0330828004766418	0	0.17648142794181	0.00199868586729094	0.0678908740755451	0.0525085816015854	0	0.017211582576827	0.00596903467971858	0.477081071594383	0.0599398507877888	0.0101609315608506	0.00939549846308313	0.0162376702041338	0.151703014856435	0.344808253529946	0.219056292949912	0.0234696383585512	0	0.130035399705767	0	0.00369868608662434	0	0.0122323024628621	0.0106744807230266	0.00507309870187879	0.00505255394991937	0
0.127263754167113	0.205328328731617	0.026341374642846	0.0566984179886777	0.189866735676199	0.18405112664691	0.175234747725201	0.0301057340353337	0.0275216633511194	0.194122301478891	0.0653273072119524	0.0177566724137433	0.215920045145363	0.048975311448241	0.00992884378032596	0.0164949554632997	0	0.0107991325723071	0.0558194038271796	0	0.0561688850448289	0.0639585229757344	0.019598214629811	0.0274611196527314	0.0591214383082301	0.0502863203634304	0.0136543020481238	0.0501229363202783	0.00750610756551337	0.0878797777714529	0.0163326767987052	0.14779557435483	0.0823030977556784	0.0124967980388688	0.076024342059741	0.00286093414040679	0.0472299729405066	0.0498340861097706	0.0307869776460598	0.013626269300245	0	0.0444862389872053	0	0.00220432120720541	0	0.00786235821372881	0.00576551824776979	0.00361754058262057	0.0428942440284941	0
0.0201550405184588	0.0526223295323892	0	0.0119053758736249	0.0525013726955734	0.0978895658123635	0.0635662187198435	0.0223268642180266	0.00402883314587621	0.0985704686373047	0.0183517843452145	0.00316953700608517	0.209851182680502	0.00491193367668386	0	0.00201773862285717	0	0	0.00744117374785054	0	0.00952196345149232	0.0290280539927333	0.028110972923773	0.00514762906310146	0.0933435009219439	0.0129106468943282	0.0171234167568402	0.0606411346531787	0	0.0165452644880912	0.00563823864634791	0.189590252814389	0.115121201884607	0.00850565809404655	0.00529128151673568	0.0177060380338662	0.259200401318698	0.261445792042315	0.0641069386738665	0.0251265572070344	0	0.223317425790618	0	0.00621172060231601	0	0.0345331822606769	0.0156203852006039	0.0091685824168036	0.00779003518224628	0
0.0303557384367358	0.050786249238445	0	0	0.25535758618265	0.0523625598517876	0.242672018137677	0	0	0.0880703898268583	0	0	0.399789039980579	0.00430045352043498	0	0	0	0	0.00341082213729813	0	0.00439565426947169	0	0.00366569384867896	0	0.056555261938402	0	0.0120407645511209	0.0195695515310495	0.004587037158803	0.0527925408332611	0.0110731793842876	0.611296193308566	0.0865789329288305	0.0106173507694789	0.0128891040913285	0.0141704357821432	0.0391169609037787	0.0750828953652862	0.0604672969173213	0.00694970453393814	0	0.0505571191649074	0	0.00167200028513987	0	0.00721430513890588	0.00528950474378619	0.002116776736153	0.00630022209650544	0
0.0584686616741535	0.120765000902175	0.00602028587504936	0.0560640282982408	0.0685175255140119	0.169906091565805	0.0678952105231422	0.0475610263683261	0.00651465713927154	0.126826831511561	0.0690388369561052	0.0104649784555516	0.199852252171946	0.0316634623066693	0.00412045008642553	0.0148958142341871	0.00605380742455492	0.0158772440386822	0.0313939644173657	0.00280940516418791	0.0417113962280269	0.0938627475308764	0.0202775892213857	0.0351268742449283	0.0313602733338385	0.0504205414207862	0.014341983809475	0.0543905589429365	0.0313104651977091	0.035664146921143	0.0231122725182989	0.221883693276564	0.0299618254154233	0.00703660737725366	0.0137081935354429	0.00400279516909311	0.0478363003158103	0.0765103007993098	0.0352111139009714	0.00897307323788723	0	0.056343619278346	0.00229726916677825	0.0101822775264042	0.0032265337917535	0.0175006800530585	0.0174153878048703	0.0105503885462581	0.066718233754952	0.0029140065301953
0.0486831118875015	0.146464966496494	0.00822456152070693	0.0681891197125238	0.106260376686611	0.308520483308358	0.132883408411474	0.109383809078035	0.0163673104906206	0.284897835927826	0.137779962489551	0.0192248399501496	0.39422260836528	0.0636420396395911	0.0190857236053002	0.0567814252884027	0.00998071921046612	0.0170285687188238	0.0315912590600972	0.020155754589481	0.0407621263312447	0.173499512871652	0.153750728291557	0.0696303296656801	0.362019080276324	0.204170389389522	0.24654005084518	0.333189671559876	0.0699927484503498	0.0504124460362822	0.0451226030403992	0.288063642706226	0.0377539238915228	0.011729052373929	0.0127329719463731	0.00309733554525298	0.0507976820452201	0.139768559110407	0.161662365823064	0.0544131919454526	0.0103694012380462	0.102080963537018	0.00604636394883696	0.0146742199491071	0.00613600396108776	0.0249430470416443	0.0277868081131407	0.0219707711517296	0.0658649875172103	0.00854089286355847
0.0448876081053015	0.0786522117098117	0	0.0284875325140236	0.0434006055529474	0.0630965330338873	0.0434323744718499	0.00924810689838519	0.014308690296391	0.0672770909254356	0.0361698965719663	0.0119619470106673	0.0637619778075772	0.0558046658872882	0.0102197128470577	0.00903310224325708	0	0.0278379323777808	0.122057077704245	0	0.131172791623681	0.0222849765517624	0.00383811373455118	0.0166594423434531	0.00550721576335148	0.0272828113502184	0.00425214108109257	0.0146230700808354	0.00981548086626828	0.028205357585681	0.0311417515831359	0.09682371418741	0.0786574217550084	0.0236311273529595	0.0947296861492727	0.00842595294317823	0.124501259224375	0.0995128602640057	0.017585209344268	0.00352083728355	0	0.0711718395932464	0	0.00891259755722075	0.00178632365579279	0.0192353206543634	0.0131365058431034	0.00906121843528345	0.102593886004352	0.00173873787472212
0.00208893945147114	0.00420827387022276	0	0.00134973436375603	0.00188646670165966	0.00378346217506806	0.0022701227864064	0.000713505616701363	0.000814303087281193	0.00486120382703773	0.00250433965007559	0.000608529783985204	0.00310018599712508	0.00730102753042093	0.000961145953692677	0.000532102491619094	0	0.00152182292921327	0.0153453378647178	0	0.0182173652602893	0.00204720114093472	0.000736094843598816	0.000844408113329113	0.0019550240663524	0.00209154084740213	0.00126408656951843	0.00399694677513263	0	0.0031642972258366	0.0041249109890761	0.00193164472205673	0.00854134386548734	0.00413146440551019	0.0152905052483127	0.00629942443349673	0.0149383352169755	0.00842278178589522	0.00206687640425079	0.00176732401976357	0	0.014886726618701	0	0.00146486565109938	0	0.0166742107405454	0.00463875073551326	0.0018237951652154	0.01262757672704	0
0.0871593336332445	0.0426427447090559	0	0	0.0674201708301895	0.00675685146540949	0.0334741391943109	0	0.00709354639590626	0.0116685035527791	0	0	0.0154715575889694	0.034191135743679	0	0	0	0	0	0	0	0	0	0	0	0	0	0	0	0.0855339131972589	0	0.00916151419691831	0.0512775424068979	0	0	0	0.00376402167334962	0	0	0	0	0	0	0	0	0	0	0	0	0
0.0693610869080607	0.0484676252399575	0	0	0.0923593348541156	0.00942646460887888	0.055749012784334	0	0.00212350422289267	0.017847680958212	0	0	0.0393366210522477	0.0206078580009387	0	0	0	0	0	0	0	0	0	0	0.00335664655143124	0	0	0	0	0.0642057076861488	0	0.0339433921860604	0.0587306332877498	0	0	0	0.00788260458910619	0.00534306691377393	0	0	0	0.00464852560122091	0	0	0	0	0	0	0	0
0.0100844725955554	0.00458001714453819	0	0	0.00333800698526276	0	0	0	0.00530859125966619	0	0	0	0	0.0151484848132956	0	0	0	0	0	0	0	0	0	0	0	0	0	0	0	0.0266400831803928	0	0	0.00582947247028265	0	0	0	0.00141300057240649	0	0	0	0	0	0	0	0	0	0	0	0	0
0	0	0	0	0	0	0	0	0	0	0	0	0	0	0	0	0	0	0	0	0	0	0	0	0	0	0	0	0	0	0	0	0.00528654052443205	0	0	0	0.00626129926736317	0	0	0	0	0	0	0	0	0	0	0	0	0
0.0234382174252201	0.0182564707509608	0	0	0.116386027555565	0.0071750538153594	0.0908651756489046	0	0	0.014687415448209	0	0	0.0647217031989546	0.00974745230164453	0	0	0	0	0	0	0	0	0	0	0	0	0	0	0	0.0482179560384203	0.00358146676205172	0.0629364497248103	0.0668167757490228	0.00330889710196583	0	0.0046021175151994	0	0	0	0	0	0	0	0	0	0	0	0	0	0
0.0160146453905327	0.0159905533387508	0	0	0.0712117806861902	0.0130411092324258	0.0497297172088877	0	0	0.0186683416021204	0	0	0.049232754708265	0.00808539431347142	0	0	0	0	0	0	0	0	0	0	0.0103177416790041	0	0.00175503390224082	0.00691619879400213	0	0.034024133615815	0	0.0426357755428378	0.0543033574413374	0	0	0	0.0125864803044622	0.00977725503279922	0.00723484984318253	0.00343984783935178	0	0.0127191685904277	0	0	0	0	0	0	0	0
0.00934720551071867	0.00688262926684701	0	0	0.0920780784270336	0.00638375655803922	0.102242383730144	0	0	0.0148926502236884	0	0	0.069505143932384	0.00593684082330224	0	0	0	0	0	0	0	0	0	0	0.00671394304977558	0	0	0	0	0.034786260426632	0.00346297748343517	0.0727022179010892	0.0530354895103236	0.00309499217720793	0	0.00441719825542048	0.00480968006872012	0.0051044528967127	0.00489965587320847	0	0	0.00392276312213535	0	0	0	0	0	0	0	0
0	0	0	0	0	0	0	0	0	0	0	0	0	0	0	0	0	0	0	0	0	0	0	0	0	0	0	0	0	0	0	0	0	0	0	0	0	0	0	0	0	0	0	0	0	0	0	0	0	0
0	0	0	0	0	0	0	0	0.00133122872053484	0	0	0	0	0.00470137263642657	0	0	0	0	0	0	0	0	0	0	0	0	0	0	0	0.00565437781838245	0.00148304448238899	0	0.00130317996424692	0	0	0	0	0	0	0	0	0	0	0	0	0	0	0	0	0
0.00843623425175202	0.00927197149089043	0	0	0.044890028800473	0.00827223791589112	0.0350971559438934	0	0	0.0156123433269162	0	0	0.0385391377201407	0.00545215250873841	0	0	0	0	0	0	0	0	0	0	0.00775867434072024	0	0.00145017519996372	0.00421052974101597	0	0.0210120689568794	0.000722837319116506	0.0343571199694796	0.0363084734669533	0	0	0.00127332434233336	0.00876511153859319	0.0104663725328755	0.00730720722358801	0.00224066017639102	0	0.00887483715260974	0	0	0	0	0	0	0	0
0	0	0	0	0	0	0	0	0	0	0	0	0	0.00394567377417849	0	0	0	0	0.000585817905739459	0	0.000564358888796802	0	0	0	0	0.00895431797380441	0	0	0	0.00403553041101503	0.00537263467390072	0	0.00585616012028263	0	0	0	0	0	0	0	0	0	0	0	0	0	0	0	0	0
0	0	0	0	0	0	0	0	0	0	0	0	0	0.00348293473092488	0	0	0	0	0	0	0	0	0	0	0	0	0	0	0	0.00290103060588547	0.00492705313011707	0	0.00146261399463016	0	0	0	0	0	0	0	0	0	0	0	0	0	0	0	0	0
0.00890834783457355	0.00735720866758058	0	0	0.107102491882254	0.0089482547510572	0.0898433135281038	0	0	0.0200049688500561	0	0	0.0941846255115535	0.00633190059940092	0	0	0	0	0	0	0	0	0	0	0.010886311978294	0	0.00278033656530235	0.00241652996512011	0	0.0425542035585644	0.00580215022801466	0.113655206328635	0.0841152656424688	0.00512776822616243	0	0.00770390244526986	0.0109946874097933	0.0128031037215198	0.0111892747793848	0	0	0.00786107705322996	0	0	0	0	0	0	0	0
0.0229066444455838	0.0112991329941819	0.00216012013400395	0	0.034677046694601	0.00252702053148911	0.0237139693494679	0	0.0054179565962323	0.00653719656696479	0.00158500057006383	0	0.012810300892139	0.14145811160091	0.00264076176453536	0.00234143157882931	0.00113392067017099	0.00639402766545036	0.0161677102815286	0	0.00436680473956571	0	0	0	0	0.00338959497967842	0	0	0	0.0747154311748486	0.0838248707449412	0.00832509508510128	0.1256266279096	0.0824038057418125	0.010857497910681	0.00474688295010835	0.00193545879818365	0.000704469100279677	0.00044281368014628	0	0	0	0	0	0	0	0	0	0.00072351261601087	0
0	0	0	0	0	0	0	0	0	0	0	0	0	0.0448391514320474	0	0.00212357439442453	0	0	0.00171376234912953	0	0	0	0	0	0	0	0	0	0	0.0177512336826441	0.0535228765961928	0	0.0226860860910221	0.018708516384039	0	0	0	0	0	0	0	0	0	0	0	0	0	0	0	0
0	0	0	0	0	0	0	0	0	0	0	0	0	0.00204602466085941	0	0	0	0	0	0	0	0	0	0	0	0	0	0	0	0	0.00444982464807772	0	0	0	0	0	0	0	0	0	0	0	0	0	0	0	0	0	0	0
0	0	0	0	0	0	0	0	0	0	0	0	0	0.00222880029798771	0	0	0	0	0	0	0	0	0	0	0	0	0	0	0	0	0	0	0	0	0	0	0	0	0	0	0	0	0	0	0	0	0	0	0	0
0	0	0	0	0	0	0	0	0	0	0	0	0	0.0262709257854621	0	0	0	0.00746645705332679	0.015288362096273	0	0.0034719938609807	0	0	0	0	0	0	0	0	0	0.00702438013969198	0	0.0344164514475013	0.0518041245676301	0.00505316238004006	0	0	0	0	0	0	0	0	0	0	0	0	0	0	0
0	0	0	0	0	0	0	0	0	0	0	0	0	0.0172243666405876	0	0	0	0.00533118316789242	0.0234187997298794	0	0.0114258458297211	0	0	0	0	0	0	0	0	0	0.0013490079767087	0	0.0483548986507144	0.0455548858690528	0.0333097312606155	0.00344746684796309	0	0	0	0	0	0	0	0	0	0	0	0	0.00256780716127361	0
0	0	0	0	0	0	0	0	0	0	0	0	0	0	0	0	0	0	0	0	0	0	0	0	0	0	0	0	0	0	0	0	0	0	0	0	0	0	0	0	0	0	0	0	0	0	0	0	0	0
0	0	0	0	0	0	0	0	0	0	0	0	0	0.0102714825457359	0	0	0	0.00348126292152975	0.0156425759137731	0	0.0108307607206441	0	0	0	0	0	0	0	0	0	0.00117694667615609	0.00210121098275421	0.040854995937278	0.0290132901396701	0.0390677639917296	0.00338081236487907	0.000694759967997456	0	0	0	0	0	0	0	0	0	0	0	0.00411231822546664	0
0	0	0	0	0	0	0	0	0	0	0	0	0	0	0	0	0	0	0	0	0	0	0	0	0	0	0	0	0	0	0	0	0.00719545824206633	0	0	0	0	0	0	0	0	0	0	0	0	0	0	0	0	0
0	0	0	0	0.00336842827626761	0.00353885994314711	0.00442129750762069	0	0	0.00347620383568019	0	0	0.00905558659153014	0	0	0	0	0	0	0	0	0	0	0	0	0	0	0	0	0	0	0.0050500022784124	0.0119196370594085	0	0	0	0.0166459756914933	0.00469587712153518	0	0	0	0	0	0	0	0	0	0	0	0
0	0	0	0	0	0	0	0	0	0	0	0	0	0	0	0	0	0	0	0	0	0	0	0	0	0	0	0	0	0	0	0	0	0	0	0	0	0	0	0	0	0	0	0	0	0	0	0	0	0
0	0	0	0	0	0	0.00355140078793284	0	0	0.00195106251375863	0	0	0.00586011012499371	0	0	0	0	0	0	0	0	0	0	0	0.00312208012580846	0	0	0	0	0	0	0.00433204435895925	0.0110033532649257	0	0	0	0.0134509146987085	0.00268784714308624	0	0	0	0	0	0	0	0	0	0	0	0
0	0	0	0	0	0	0	0	0	0	0	0	0	0.00259539403525843	0	0	0	0	0.000950659038673836	0	0.000612175767055422	0	0	0	0	0	0	0	0	0	0.0036587251870112	0	0.00589112997207062	0	0	0	0	0	0	0	0	0	0	0	0	0	0	0	0.000767185840459029	0
0	0	0	0	0.00331076349226355	0	0.00346730948480525	0	0	0.00195227457427421	0	0	0.00587190901082286	0	0	0	0	0	0	0	0	0	0	0	0	0	0	0.00286949769987704	0	0	0	0.00658422923641248	0.0116813149591435	0	0	0	0.0107750741153728	0.00278417652932209	0	0	0	0	0	0	0	0	0	0	0	0
0	0	0	0	0.00597451989334509	0.00551574229185666	0.00586877720665698	0	0	0.00539037769964208	0	0	0.0174976560522276	0	0	0	0	0	0	0	0	0	0	0	0.0071788361520256	0	0	0.0059604989259778	0	0.000925556943522981	0	0.0198523916077112	0.0266878823384332	0	0	0	0.0233688810254916	0.0107745224837702	0.00731853689463207	0.0027536839145713	0	0.0109317261171405	0	0	0	0	0	0	0	0
0	0	0	0	0	0	0	0	0	0	0	0	0	0	0	0	0	0	0	0	0	0	0	0	0	0	0	0	0	0	0	0	0.00668886259083436	0	0	0	0	0	0	0	0	0	0	0	0	0	0	0	0	0
0.0353467063041831	0.0193103133637636	0	0	0.0749070199165016	0.00288545579498923	0.0463856250640032	0	0.0036114882161365	0.00813013136418082	0	0	0.0289748478740161	0.0433546792573666	0	0	0	0	0	0	0	0	0	0	0.00123682395192221	0	0	0	0	0.12488201049772	0.0202919992061127	0.0414180087529721	0.0930250918463775	0.00857077276455392	0.00261904210019381	0.0104028054244176	0.00203984385177938	0.00242080742891109	0	0	0	0	0	0	0	0	0	0	0	0
0	0	0	0	0.00445712703541539	0	0.002569748424559	0	0	0	0	0	0.00273618264264923	0.0415978059413598	0	0	0	0	0	0	0	0	0	0	0	0	0	0	0	0.0182734511223453	0.103177761094273	0.00857249024190456	0.0596474714873002	0.0319084530501081	0.00625054125464895	0.0127498854862285	0	0	0	0	0	0	0	0	0	0	0	0	0	0
0.00415137224313701	0.00504506253972767	0	0	0.0898744700938765	0.00544182740859589	0.0734139123909759	0	0	0.0113897789144941	0	0	0.10053902364431	0.0031960377330025	0	0	0	0	0	0	0.0013013898007386	0	0	0	0.011860353004583	0	0.00430113108460592	0.00299767345097415	0	0.0347442466491859	0.00818664690439561	0.203874948426474	0.0676577325006988	0.00957851947832776	0.00574146685195609	0.0117218158189433	0.0273504345955168	0.0313070610906335	0.0208429385573522	0.00106494336520652	0	0.0137959524527311	0	0	0	0	0	0	0	0
0.0274941894403371	0.0202405785253166	0	0	0.0947730349331392	0.00765575876964932	0.0542487051683719	0	0.000775054536864517	0.0164565946061517	0	0	0.061071492567867	0.0990100124619297	0	0	0	0.00199877011602744	0.0105486845111515	0	0.00745184809954568	0	0	0	0.00764662146532754	0	0.00285889988979176	0.00471863456143551	0	0.12487935323661	0.0839259060593174	0.0744989058695734	0.930206663848041	0.158829972908235	0.162932823466844	0.153775799556112	0.589042505478906	0.015240510123257	0.00638956672013638	0.00257041525235337	0	0.0127793541746043	0	0	0	0.00244217562324218	0	0.00167061230364627	0.00618776391222044	0
0	0	0	0	0.00414652165304255	0	0.00248078742620004	0	0	0	0	0	0.00294846600523152	0.0389593186395602	0	0	0	0.00376138026534045	0.00804918160785165	0	0.00204305924573	0	0	0	0	0	0	0	0	0.00695252077213908	0.0308047770157028	0.0075286051242345	0.0921190169202883	0.10757012319378	0.0186671135195427	0.0295838130673693	0.00889843154461681	0	0	0	0	0	0	0	0	0	0	0	0	0
0	0	0	0	0.00130112984101792	0	0	0	0	0	0	0	0	0.00617762311031869	0	0	0	0	0.00515770103070553	0	0.00885631178475869	0	0	0	0	0	0	0	0	0.00439714158683221	0.00530695127109694	0.00406692771992677	0.136281391508012	0.0415185655408089	0.145987878254097	0.0306041898063077	0.00300735210909793	0	0	0	0	0	0	0	0	0	0	0	0.0117874224627804	0
0	0	0	0	0.00468987401679022	0	0.00248361794141505	0	0	0	0	0	0.00253984901583006	0.00188580952432675	0	0	0	0	0	0	0	0	0	0	0	0	0	0	0	0.00722508236888846	0.00956595510918861	0.00839113247382924	0.0535615999264344	0.020215827695748	0.0190813692306126	0.0948891821705922	0.024580184353581	0	0	0	0	0	0	0	0	0	0	0	0	0
0	0	0	0	0	0	0	0	0	0.000606681583086251	0	0	0.00243944558125201	0.000985031409516072	0	0	0	0	0	0	0	0	0	0	0	0	0	0	0	0.00238898472652528	0.00432295400918922	0.00364243182004257	0.204877650698717	0.00911753098286588	0.00512513414128024	0.0582933165584471	0.403864396342279	0.00378290551030988	0	0	0	0.00291394425473091	0	0	0	0	0	0	0	0
0	0	0	0	0.00541488973830568	0.00243419170680038	0.00646676871889222	0	0	0.00327613670571865	0	0	0.0136594299790399	0	0	0	0	0	0	0	0	0	0	0	0.00324538171508677	0	0	0.00241435434244338	0	0.00157841398847377	0	0.0167464602207598	0.0194141033946729	0	0	0.00142583243186184	0.0283755599885377	0.00996686576428023	0.00548664181773346	0	0	0.00857072466321205	0	0	0	0	0	0	0	0
0	0	0	0	0.00400479668347915	0	0.00523150956756466	0	0	0	0	0	0.00708952224695079	0	0	0	0	0	0	0	0	0	0	0	0	0	0	0	0	0	0	0.0081510921380561	0.00549344995696057	0	0	0	0	0	0	0	0	0	0	0	0	0	0	0	0	0
0	0	0	0	0	0	0	0	0	0	0	0	0	0	0	0	0	0	0	0	0	0	0	0	0	0	0	0	0	0	0	0	0.00992038436174997	0	0	0	0.00547821415942505	0	0	0	0	0	0	0	0	0	0	0	0	0
0	0	0	0	0	0	0	0	0	0	0	0	0	0	0	0	0	0	0	0	0	0	0	0	0	0	0	0	0	0	0	0	0	0	0	0	0	0	0	0	0	0	0	0	0	0	0	0	0	0
0	0	0	0	0	0.00494123382800182	0.00324465083393178	0	0	0.00479986615033755	0	0	0.0126426241965932	0	0	0	0	0	0	0	0	0	0	0	0.00505135220514488	0	0	0.00650269457297495	0	0.000435629595955431	0	0.0149303342640894	0.0222341958141478	0	0	0.00184249321334345	0.0476730564002881	0.0130078645786521	0.00731156771105898	0	0	0.019534603059568	0	0	0	0.00210654987355406	0	0	0	0
0	0	0	0	0	0	0	0	0	0	0	0	0	0	0	0	0	0	0	0	0	0	0	0	0	0	0	0	0	0	0	0	0	0	0	0	0	0	0	0	0	0	0	0	0	0	0	0	0	0
0	0	0	0	0	0	0	0	0	0	0	0	0	0	0	0	0	0	0	0	0	0	0	0	0	0	0	0	0	0	0	0	0	0	0	0	0	0	0	0	0	0	0	0	0	0	0	0	0	0
0	0	0	0	0	0	0	0	0	0	0	0	0	0	0	0	0	0	0	0	0	0	0	0	0	0	0	0	0	0	0	0	0	0	0	0	0	0	0	0	0	0	0	0	0	0	0	0	0	0
0	0	0	0	0	0	0	0	0	0	0	0	0	0	0	0	0	0	0	0	0	0	0	0	0	0	0	0	0	0	0	0	0.00109248517075976	0	0	0	0.00150544283773578	0	0	0	0	0	0	0	0	0	0	0	0	0
0	0	0	0	0	0	0.00119629132910064	0	0	0.00112252131400729	0	0	0.00297076623743615	0	0	0	0	0	0	0	0	0	0	0	0	0	0	0	0	0	0	0.00289135862899561	0.00479447022484273	0	0	0	0.00658305331499038	0.00278557307113118	0	0	0	0.00283821212694762	0	0	0	0	0	0	0	0
0	0	0	0	0	0	0.000626340040947003	0	0	0.000823367126141846	0	0	0.00158043828573112	0	0	0	0	0	0	0	0	0	0	0	0	0	0	0	0	0	0	0.00150686420498024	0.00790133305288412	0	0	0	0.00529534154410427	0	0	0	0	0.00134308759674629	0	0	0	0	0	0	0	0
0	0	0	0	0	0	0	0	0	0	0	0	0	0.00108241876287341	0	0	0	0	0.00242087377896332	0	0.00133347794589908	0	0	0	0	0	0	0	0	0	0	0	0.00606833211941263	0	0.00913033051416973	0	0	0	0	0	0	0	0	0	0	0	0	0	0.00257242336923097	0
0	0	0	0	0	0	0	0	0	0	0	0	0	0	0	0	0	0	0	0	0	0	0	0	0	0	0	0	0	0	0	0	0	0	0	0	0	0	0	0	0	0	0	0	0	0	0	0	0	0
0	0	0	0	0	0	0	0	0	0	0	0	0	0.0132102946548916	0	0	0	0	0.0137046982970973	0	0.0135376558877806	0	0	0	0	0	0	0	0	0.000679075551899957	0.00212282944924886	0	0.129246875780485	0.0593994630323954	0.145111998246208	0.0160300555375521	0.00217362322628278	0	0	0	0	0	0	0	0	0	0	0	0.0101742189586565	0
0	0	0	0	0	0	0	0	0	0	0	0	0	0.00161268904819047	0	0	0	0	0.00237696376277721	0	0.00228826746373672	0	0	0	0	0	0	0	0	0	0.00114363446107379	0	0.0338495981825647	0.00202125805730477	0.0381845008145786	0.00530000825306842	0.00053967986243314	0	0	0	0	0	0	0	0	0	0	0	0.00313247832815646	0
0	0	0	0	0	0	0	0	0	0	0	0	0	0	0	0	0	0	0	0	0	0	0	0	0	0	0	0	0	0	0	0	0	0	0	0	0	0	0	0	0	0	0	0	0	0	0	0	0	0
0	0	0	0	0.00581809422858696	0	0.00410913994785739	0	0	0.0013555789088161	0	0	0.00456882262240642	0.00281579804970022	0	0	0	0	0	0	0.000784714398691922	0	0	0	0	0	0	0	0	0.00894510202343899	0.0105266284454884	0.00636150187149454	0.107778001666481	0.0211151777677675	0.057626639879533	0.0777251487383733	0.0122181385957955	0	0	0	0	0	0	0	0	0	0	0	0	0
0	0	0	0	0	0	0	0	0	0	0	0	0.00276537417511677	0.000408425225489186	0	0	0	0	0	0	0	0	0	0	0	0	0	0	0	0	0	0.00119833922496668	0.064673466445902	0	0.00932813243941666	0.0126099923865241	0.036375147088353	0	0	0	0	0.000434426557754785	0	0	0	0	0	0	0	0
0	0	0	0	0.000856602982517929	0	0	0	0	0.00105907795886259	0	0	0.00239960289321818	0	0	0	0	0	0.000639870190940495	0	0.00103478717513584	0	0	0	0	0	0	0	0	0	0.000501114210208912	0.00151345010277114	0.126747239359015	0.00257147737456143	0.0536353679305867	0.0287247405673905	0.0416009339078994	0.000978478609766749	0	0	0	0.000522499748299394	0	0	0	0	0	0	0	0
0	0.00241289882651903	0	0	0.00353946545707801	0	0.00320597287634811	0	0	0.00214997948262618	0	0	0.00431576504898636	0.0027466416507753	0	0	0	0	0	0	0.00164384974725631	0	0	0	0	0	0	0	0	0.00747836748101158	0.0105276953626707	0.00326172234498894	0.20281486576841	0.0196071662281639	0.0797809922307379	0.0793168532386588	0.0470414205300835	0.00139783658853582	0	0	0	0.000600298661519086	0	0	0	0	0	0	0.00269298483741475	0
0	0	0	0	0	0	0	0	0	0	0	0	0	0	0	0	0	0	0	0	0	0	0	0	0	0	0	0	0	0	0	0	0	0	0	0	0	0	0	0	0	0	0	0	0	0	0	0	0	0
0	0.00103740497059996	0	0	0.00220875853385821	0	0.00192645840227927	0	0	0.00104122305377442	0	0	0.00343501981733975	0.00127978445979711	0	0	0	0	0	0	0	0	0	0	0	0	0	0	0	0.00459214096115772	0.00475725824563669	0.00326030330756422	0.180546700895931	0.00670351459657018	0.00389252121793106	0.040072556814429	0.206593937435181	0.00183960660202366	0.00143506092641859	0	0	0.00124189315162874	0	0	0	0	0	0	0	0
0	0.00481633712173272	0	0	0.00974866716466242	0.00817461651483454	0.0121469030663002	0	0	0.00911610812856418	0	0	0.0296605209923903	0.000515653521198784	0	0	0	0	0	0	0	0	0	0	0.0123072189546784	0	0	0.00722090827493828	0	0.00251664635709313	0.00106138484331799	0.0299179800698518	0.0364356404407078	0.00118477669862133	0	0.00456018657248903	0.0491654900482089	0.0164920458278575	0.0114486510011288	0	0	0.0168475581682116	0	0	0	0.00174099459189888	0	0	0	0
0	0	0	0	0	0.00114045755221559	0	0	0	0.00149861306860748	0	0	0.00787313655813921	0	0	0	0	0	0	0	0	0	0	0	0.00107009951076419	0	0	0	0	0	0	0.00933707193277117	0.0550419342952463	0	0	0.00246568958577616	0.100790722666776	0.00859873964114855	0	0	0	0.0088394873533349	0	0	0	0.00176352407728467	0	0	0	0
0	0	0	0	0	0	0	0	0	0	0	0	0.00464451596080651	0	0	0	0	0	0	0	0	0	0	0	0	0	0	0	0	0	0	0	0.00497580885670735	0	0	0	0.0137664886114888	0	0	0	0	0.00255906477427183	0	0	0	0	0	0	0	0
0	0	0	0	0	0	0	0	0	0	0	0	0	0	0	0	0	0	0	0	0	0	0	0	0	0	0	0	0	0	0	0	0.001198394489075	0	0	0	0.00159735420278022	0	0	0	0	0	0	0	0	0	0	0	0	0
0	0.000709451205219089	0	0	0.00102931269947098	0.00212122554478094	0	0	0	0.00196573280153294	0	0	0.00444504040653371	0.000664459727406724	0	0	0	0	0	0	0	0	0	0	0	0	0	0	0	0.00118260257081411	0.0013546948188873	0.00435985677251346	0.180385879085799	0.00244626506539712	0.00154219930217834	0.0153891384473175	0.256419019216525	0.00526339930857125	0	0	0	0.00679880680274606	0	0	0	0	0	0	0	0
0	0	0	0	0	0.00057990697707456	0.000745388052175735	0	0	0.000742057822662303	0	0	0.00484997450077103	0.000489212795014644	0	0	0	0	0	0	0	0	0	0	0	0	0	0	0	0.00208491335859906	0.00257512596812268	0.00546644728881949	0.0256942585904666	0.00355296559624736	0	0.0100258245642929	0.0328955665673937	0.0019547183478724	0	0	0	0.003087750266444	0	0	0	0	0	0	0	0
0	0	0	0	0	0	0	0	0	0	0	0	0	0	0	0	0	0	0	0	0	0	0	0	0	0	0	0	0	0	0	0	0	0	0	0	0	0	0	0	0	0	0	0	0	0	0	0	0	0
0	0	0	0	0	0	0	0	0	0	0	0	0	0	0	0	0	0	0	0	0	0	0	0	0	0	0	0	0	0	0	0	0	0	0	0	0	0	0	0	0	0	0	0	0	0	0	0	0	0
0	0	0	0	0	0	0	0	0	0	0	0	0.00340040031955905	0	0	0	0	0	0	0	0	0	0	0	0	0	0	0	0	0	0	0.00203338942161224	0.162972783898705	0	0	0	0.248604391534869	0.00247780153082712	0	0	0	0.00225174121136952	0	0	0	0	0	0	0	0
0	0	0	0	0	0	0	0	0	0	0	0	0	0	0	0	0	0	0	0	0	0	0	0	0	0	0	0	0	0	0	0	0.021078224348563	0	0	0	0.0437421883562672	0	0	0	0	0	0	0	0	0	0	0	0	0
0	0	0	0	0	0	0	0	0	0	0	0	0.00346938061324088	0	0	0	0	0	0	0	0	0	0	0	0	0	0	0	0	0.00317827129533098	0.00439759243643343	0.00333797942968118	0.079125070360604	0.00555555546615213	0	0.0173525163928604	0.111666331559209	0.00244259753544045	0	0	0	0.00399441038034206	0	0	0	0.000954491876835151	0	0	0	0
0	0	0	0	0	0	0	0	0	0	0	0	0	0	0	0	0	0	0	0	0	0	0	0	0	0	0	0	0	0	0	0	0.00569499631470091	0	0	0	0.00689230773083932	0	0	0	0	0	0	0	0	0	0	0	0	0
0	0	0	0	0	0	0	0	0	0	0	0	0.00202594244943741	0	0	0	0	0	0	0	0	0	0	0	0	0	0	0	0	0	0	0.00400748921201028	0.0439896891810967	0	0	0	0.0701111084009609	0	0	0	0	0	0	0	0	0	0	0	0	0
0	0	0	0	0	0.00142221375897304	0	0	0	0.00141212052881152	0	0	0.00352542411125046	0	0	0	0	0	0	0	0	0	0	0	0	0	0	0	0	0	0	0.00251843133564957	0.191239004617412	0	0	0.00952292294661883	0.282388992451699	0.00311370774419417	0	0.00142428053441436	0	0.00346235356629974	0	0	0	0	0	0	0	0
0	0	0	0	0	0.001056837663199	0.000391733127904391	0	0	0.0011110369666938	0	0	0.0026950629296715	0	0	0	0	0	0	0	0	0	0	0	0	0	0	0.00148051157499457	0	0	0	0.00350140515865917	0.0509004203375732	0	0	0	0.0833573682490436	0.00157837932359683	0.000972576490020313	0.000658333454056439	0	0.00357551286319404	0	0	0	0	0	0	0	0
0	0.00151631512678734	0	0	0.00335749618225002	0.00399766010395369	0.00427497941406806	0	0	0.00366801056563328	0	0	0.0190367872778122	0.000683101342359786	0	0	0	0	0.000864043569452578	0	0.00153822414513589	0	0	0	0.00464142582540278	0	0.00171589596496726	0.00556136663391957	0	0.00137781451655101	0	0.0273901269574253	0.033479881359223	0	0	0.00546050106319381	0.0550917198526915	0.0105034122706162	0.00859080184374039	0	0	0.0102455194310873	0	0	0	0	0	0	0.00167381041918916	0
0.0544478288648649	0.0368727604158876	0	0.00547383452761351	0.142181251970224	0.0127913481120161	0.0925713385978994	0	0.0138004636814607	0.0285477390347081	0.0159290842516616	0.00954442085203487	0.098883895822426	0.0774544862527865	0.00593261586614216	0.0188338037105032	0.00828918409914977	0.00585607956645506	0.0120968532976115	0	0.0042062618105361	0	0	0.0198067398315908	0.0104774147566992	0.0234823419032613	0.00814122060461451	0.00969579620965802	0	0.103189769762528	0.0720018740640222	0.101026032371089	0.139312715923618	0.0249178230620086	0.00963583123809407	0.00693457511937127	0.0106934091794004	0.0122643748364377	0.00830250804766334	0.00134373854481628	0	0.00650849574142367	0	0	0	0	0	0.0006599518633094	0.0034927164114589	0
0.00079719198104669	0.00575074498414505	0	0.00138517622726331	0.00698448101016378	0.00937713060429073	0.00827185531531627	0	0	0.00961633636787225	0	0	0.0314633545496725	0.00500545789097738	0	0	0	0.00266496408691637	0.00574507360887245	0	0.00557255616788363	0	0	0	0.0116960092461831	0	0.00197531224843411	0.00687540373675278	0	0.00262731763804892	0.00473255993448415	0.0331872937519903	0.112676144748927	0.00423950299385617	0.00154588035713094	0.00816521211641574	0.180162119122232	0.0251804482379991	0.00995234653016171	0.00311772052012976	0	0.0308427860285242	0	0	0	0.00366460017957501	0.00195266918541861	0.00106993503720345	0.00433184192122008	0
0.0129840229993478	0.00869222320221902	0	0	0.136420568379391	0.0066129686312308	0.0923106003430335	0	0	0.0169769426474197	0	0	0.136796789415039	0.00538629734798026	0	0	0	0	0	0	0	0	0	0	0.0152428920025819	0	0.00420747593468438	0.00264814520919472	0	0.0471519743428814	0.010242184475118	0.235952006377866	0.0954362149650511	0.00996374111471344	0.00499177439654526	0.0147401788630676	0.017899307423912	0.0259455517802109	0.0214735006725141	0.00133830922794729	0	0.0115480994218903	0	0	0	0	0	0	0	0
0	0.00246441718921083	0	0	0.00463218922038126	0.00234539945649755	0.00254078690532981	0	0	0.00255815705002503	0	0	0.0153066432659942	0.0115921579861121	0	0	0	0.00647491881428822	0.0112363998230838	0	0.00910549439091799	0	0	0	0.00290374723641114	0	0	0.00462104394109339	0	0	0.0128873307303614	0.0316651951595683	0.0234154470464425	0.0080482109311464	0.00166329883451696	0.00346943002310238	0.0182652683197041	0.0145892087904087	0.00956893053410497	0	0	0.0092068087123703	0	0	0	0	0	0	0.00588969588644438	0
0.00152387687972289	0.00642267294604754	0	0	0.0103576307251707	0.0102483028457642	0.0112643946173325	0	0	0.0116693618345519	0.00237371163721829	0	0.0361406166455681	0.0129023048043196	0	0	0	0.00579374669798335	0.0113361615970992	0	0.00842353297362045	0	0	0.00284081884518321	0.0142767858327143	0.00489080872555983	0.00306001639441092	0.0121242515004662	0	0.00361402410213029	0.0118712154950912	0.0408384592944079	0.0550114598688549	0.00628565173765333	0.00269937666688889	0.00587861820024057	0.0514417542157359	0.022414092254375	0.0152591761122552	0.00440244005462932	0	0.0219047299266653	0	0	0	0	0.00293093916785113	0.00184483274443762	0.00593899167812271	0
0.00834608454687025	0.0149666340099775	0	0	0.0203271918224158	0.0102234494930482	0.0154658318740337	0	0	0.0141392956682503	0.00179752885904435	0	0.0583075121077336	0.0142425442265372	0	0	0	0.00479663594148674	0.0196304447842995	0	0.0102173568695719	0.0011834056321793	0	0	0.00738788926520138	0.00301174709113442	0.00406299167953254	0.00621591047634782	0	0.00729300307197487	0.00671187065540622	0.101065217910971	0.118967394856487	0.0209343301025217	0.0258658081174598	0.00900723815098952	0.141852133017556	0.0575274789746961	0.017725417846585	0.00182256430707404	0	0.0397004143211015	0	0.00166557350059311	0	0.00715241014300053	0.00325632571500615	0.00146486889000791	0.00644308491720039	0
0.000723813695397845	0.00116011180305502	0	0	0.000516844713765216	0.000704863308807554	0.000665649132761457	0	0	0.00103599738820446	0.000511433321195755	0	0.000530957532283882	0.00259420484047448	0	0	0	0.000681681220505746	0.00385444440487228	0	0.0040359704732477	0	0	0.000424656125916194	0.000256401057690871	0.000711678549229584	0	0.000517262820386327	0	0.000461295819040261	0.00126071718190537	0.000313171868555032	0.00934775402480067	0.00132558662822814	0.00465766859566462	0.00110777770917144	0.00349712552904339	0.000876992430451871	0.00024758416396848	0	0	0.00121283323055644	0	0.000236216489879792	0	0.000938934660165467	0.000517416614533774	0.000222353012280843	0.00277786148697878	0
0.00959781099611492	0.0178925105214193	0	0.00619792002736249	0.0082649608625473	0.0140796568334669	0.00867042088804813	0.00163323689160773	0.00348186434674202	0.0169358772105102	0.00801781132115047	0.00270269012632255	0.00722440777564587	0.0319383815885975	0.00393046150113659	0.00323151345928656	0	0.0128647483243044	0.0662624167035022	0	0.070284932506637	0.00427921473225526	0	0.00394594731174833	0.00127868023291802	0.00713246815941298	0.000604042188028112	0.00235083140436972	0	0.00832778345908738	0.0163391516016409	0.00639074577091309	0.0364868079201839	0.0122499358736151	0.043617090330031	0.00759112294240426	0.0235872431800349	0.00998804775745487	0.00301786896732645	0.000890741086345278	0	0.00644569559120036	0	0.00262052926340485	0	0.00372943107371137	0.00291226344371087	0.00281009167705132	0.0492926361158117	0
[truncated: 115 more columns]
