# Supplementary material for: Development and Testing of SPIDER-NET: An Interactive Tool for Brain Connectogram Visualization, Sub-Network Exploration and Graph Metrics Quantification
Source: Front Neurosci. 2022 Mar 17;16:818385. doi: 10.3389/fnins.2022.818385 (PMC8968144; doi:10.3389/fnins.2022.818385)
Supplement: Supplementary file 1 [file Data_Sheet_1.ZIP › Supplementary Materials/labels_Destrieux.txt]

lh.TrFPoG/S
lh.FMarG/S
lh.MFS
lh.LOrS
lh.SbOrS
lh.OrS
lh.RG
lh.InfFGOrp
lh.MFG
lh.OrG
lh.InfFGTrip
lh.InfFS
lh.MedOrS
lh.SupFG
lh.SupFS
lh.InfFGOpp
lh.InfPrCS
lh.SupPrCS
lh.PrCG
lh.SbCG/S
lh.CS
lh.ALSHorp
lh.ACirInS
lh.ALSVerp
lh.ShoInG
lh.SupCirInS
lh.LoInG/CInS
lh.InfCirInS
lh.PosLS
lh.ACgG/S
lh.MACgG/S
lh.SbCaG
lh.PerCaS
lh.MPosCgG/S
lh.CgSMarp
lh.PosDCgG
lh.PosVCgG
lh.TPo
lh.PoPl
lh.SupTGLp
lh.HG
lh.ATrCoS
lh.TrTS
lh.MTG
lh.TPl
lh.InfTG
lh.InfTS
lh.SupTS
lh.PosCG
lh.SuMarG
lh.PaCL/S
lh.PosCS
lh.JS
lh.SbPS
lh.IntPS/TrPS
lh.SupPL
lh.PrCun
lh.AngG
lh.POcS
lh.PaHipG
lh.CoS/LinS
lh.LOcTS
lh.FuG
lh.CcS
lh.LinG
lh.AOcS
lh.InfOcG/S
lh.SupOcS/TrOcS
lh.PosTrCoS
lh.Cun
lh.MOcG
lh.MOcS/LuS
lh.SupOcG
lh.OcPo
lh.Amg
lh.CaN
lh.Hip
lh.NAcc
lh.Pal
lh.Pu
lh.Tha
lh.CeB
rh.TrFPoG/S
rh.FMarG/S
rh.MFS
rh.LOrS
rh.SbOrS
rh.OrS
rh.RG
rh.InfFGOrp
rh.MFG
rh.OrG
rh.InfFGTrip
rh.InfFS
rh.MedOrS
rh.SupFG
rh.SupFS
rh.InfFGOpp
rh.InfPrCS
rh.SupPrCS
rh.PrCG
rh.SbCG/S
rh.CS
rh.ALSHorp
rh.ACirInS
rh.ALSVerp
rh.ShoInG
rh.SupCirInS
rh.LoInG/CInS
rh.InfCirInS
rh.PosLS
rh.ACgG/S
rh.MACgG/S
rh.SbCaG
rh.PerCaS
rh.MPosCgG/S
rh.CgSMarp
rh.PosDCgG
rh.PosVCgG
rh.TPo
rh.PoPl
rh.SupTGLp
rh.HG
rh.ATrCoS
rh.TrTS
rh.MTG
rh.TPl
rh.InfTG
rh.InfTS
rh.SupTS
rh.PosCG
rh.SuMarG
rh.PaCL/S
rh.PosCS
rh.JS
rh.SbPS
rh.IntPS/TrPS
rh.SupPL
rh.PrCun
rh.AngG
rh.POcS
rh.PaHipG
rh.CoS/LinS
rh.LOcTS
rh.FuG
rh.CcS
rh.LinG
rh.AOcS
rh.InfOcG/S
rh.SupOcS/TrOcS
rh.PosTrCoS
rh.Cun
rh.MOcG
rh.MOcS/LuS
rh.SupOcG
rh.OcPo
rh.Amg
rh.CaN
rh.Hip
rh.NAcc
rh.Pal
rh.Pu
rh.Tha
rh.CeB
BSt
